# Supplementary material for: Hypogonadism and its associated factors among adult male type 2 diabetes mellitus patients at the university of gondar comprehensive specialized hospital, Northwest Ethiopia 2024: A comparative cross-sectional study
Source: PLoS One. 2025 Aug 14;20(8):e0329784. doi: 10.1371/journal.pone.0329784 (PMC12352672; doi:10.1371/journal.pone.0329784)
Supplement: S3 Data — (XLSX) [file pone.0329784.s003.xlsx]

## Sheet: Raw Data of our Manuscipt
age	maritalstatus	education	income	residence	occupation	Pexercise	alcohol_consumption	smoking	stress	coffeeD	diet	ADAM_1	ADAM_2	ADAM_3	ADAM_4	ADAM_5	ADAM_6	ADAM_7	ADAM_8	ADAM_9	ADAM_10	Height	weight	BMI	WC	HC	W_Hratio	SBP	DBP	HTN	FBS	TT	FSH	LH	TC	TG	HDL_c	LDL_c	Dyslipidemia	diabetic_year	diabetic_complcation	testestrone_	wasit_category	eugonadism	BMI_cat	case_control	age_control	BMI_case	BMI_control
70	1	3	8000	1	1	2	1	2	1	2	4	0	0	0	0	1	1	0	0	1	1	1.67	70	25.0995	68	70	0.971429	149	79	1	132	2.72	5.78	7.21	121	91	23	79	#NULL!	10	0	0	1	0	3	1	46	25.0995	22.9819
62	1	4	3000	1	5	2	3	2	2	2	3	0	1	1	1	1	1	0	0	1	1	1.71	73	24.9649	110	100	1.1	160	90	1	227	1.69	25.88	8.99	138	179	28	78.6	#NULL!	8	0	1	2	1	3	1	52	24.9649	24.8016
70	3	2	3100	1	6	1	3	1	1	1	3	1	0	1	1	1	0	1	0	1	1	1.95	90	23.6686	115	94	1.2234	153	70	1	187	1.23	9.72	4.26	182	144	31	74	#NULL!	13	0	1	2	1	1	1	46	23.6686	28.7317
70	1	3	3500	1	6	2	1	2	1	1	4	0	0	1	1	0	0	0	1	1	1	1.7	70	24.2215	101	74	1.36486	152	76	1	152	1.74	14.05	6.92	180	150	40	80	#NULL!	6	0	1	2	1	1	1	46	24.2215	21.9713
59	2	3	4000	1	1	2	1	2	2	2	3	1	1	1	1	0	1	1	0	1	1	1.71	80	27.3588	104	70	1.48571	125	80	0	220	2.01	6.07	2.78	209	250	31	127	#NULL!	7	0	0	2	0	3	1	49	27.3588	21.6128
70	1	1	3100	1	6	2	1	2	2	2	5	1	1	1	1	0	1	1	0	1	1	1.66	66	23.9512	97	70	1.38571	131	73	0	103	3.73	16.52	12.09	133	109	33	85	#NULL!	7	0	0	2	0	1	1	45	23.9512	18.9292
60	1	2	5000	2	3	1	1	2	3	1	4	1	1	1	1	0	1	0	0	1	1	1.7	52	32.2	79	76	1.03947	122	70	0	97	2.94	15.77	13.6	107	68	39	60.3	#NULL!	10	0	0	1	0	1	1	37	17.9931	24.6755
61	1	3	8000	1	6	2	2	2	2	2	3	0	1	1	1	0	1	0	0	1	1	1.62	71	27.0538	101	93	1.08602	134	94	0	151	2.34	41.84	20.33	93	92	30	53.9	#NULL!	12	0	0	2	0	3	1	67	27.0538	27.4348
61	1	3	9000	1	6	2	1	2	2	2	6	1	0	0	0	0	0	0	0	1	1	1.75	75	24.4898	96	90	1.06667	150	76	1	139	2.07	14.85	4.85	171	214	37	107.7	#NULL!	8	0	0	2	0	1	1	48	24.4898	21.9671
42	1	5	6000	1	5	1	2	2	1	2	7	0	0	0	0	0	0	1	0	0	0	1.73	80	26.7299	101	96	1.05	126	71	0	113	1.88	7.51	4.72	153	243	24	86.6	#NULL!	8	0	0	2	0	3	1	42	26.7299	27.7323
60	1	3	3100	1	6	2	1	2	2	2	5	0	1	1	1	1	1	0	1	1	1	1.72	87	29.4078	118	94	1.25532	145	96	1	140	1.88	7.8	4.9	160	143	38	107	#NULL!	23	0	0	2	0	3	1	70	29.4078	20.4491
65	1	3	4000	1	6	1	2	2	2	2	5	0	1	1	1	1	0	0	0	1	1	1.66	74	26.8544	97	95	1.02105	140	70	0	127	1.74	7.47	2.51	107	57	41	56	#NULL!	1	0	1	2	1	3	1	48	26.8544	23.5078
48	1	3	23000	1	5	1	1	2	1	3	4	0	0	0	0	0	0	0	0	0	0	1.64	80	29.7442	102	91	1.12088	106	74	0	127	2.74	6.39	3.94	220	180	45	102	#NULL!	14	0	0	2	0	3	1	57	29.7442	20.6575
61	1	3	5000	1	6	1	1	2	2	2	3	0	1	1	1	1	0	1	0	1	1	1.67	61	21.8724	93	74	1.25676	150	87	1	140	4.1	5.85	3.47	142	139	30	95.2	#NULL!	1	0	0	1	0	1	1	47	21.8724	24.4444
53	1	3	4000	1	5	2	2	2	2	1	5	1	1	1	1	0	1	0	0	1	1	1.73	70	23.3887	93	79	1.17722	158	80	1	146	2.65	82.53	7.43	85	50	24	51	#NULL!	6	0	0	1	0	1	1	35	23.3887	23.7228
64	1	3	7000	1	6	1	1	2	1	1	4	0	0	0	0	0	0	0	0	1	1	1.67	70	25.0995	91	87	1.04598	133	68	1	154	1.56	32.5	12.5	190	167	32	112.3	#NULL!	14	0	1	1	1	3	1	34	25.0995	26.5118
56	1	5	15000	1	5	2	1	2	1	3	6	0	0	1	0	0	0	0	0	0	1	1.67	74	26.5338	102	92	1.1087	121	83	1	176	2.56	3.82	4.69	131	140	29	89.2	#NULL!	15	0	0	2	0	3	1	35	26.5338	25.7117
63	1	2	3000	1	1	2	1	2	1	2	5	0	0	0	0	0	0	0	0	1	1	1.73	82	27.3982	104	86	1.2093	156	86	1	146	2.64	18.88	6.44	165	152	24	114	#NULL!	5	0	0	2	0	3	1	65	27.3982	21.9713
53	1	5	3000	1	7	2	1	2	2	2	6	0	0	0	1	0	0	0	0	1	1	1.62	80	30.4832	103	96	1.07292	144	73	1	240	1.24	5.96	3.56	101	149	22	62	#NULL!	14	0	1	2	1	4	1	68	30.4832	21.9671
60	1	4	3200	1	6	2	1	2	1	1	6	0	0	0	1	0	0	0	0	1	1	1.72	70	23.6614	97	88	1.10227	161	87	1	172	2.22	4.22	2.58	137	135	33	86	#NULL!	6	0	0	2	0	1	1	47	23.6614	26.9896
53	2	4	2000	1	7	2	1	2	2	2	6	0	0	0	1	0	0	1	0	0	0	1.61	62	23.9188	93	81	1.14815	156	88	1	229	4.29	6.8	5.97	175	180	38	114.8	#NULL!	4	3	0	1	0	1	1	58	23.9188	23.8087
70	1	2	3100	1	6	2	1	2	2	1	5	0	1	0	0	0	1	1	0	1	1	1.7	87	30.1038	110	90	1.22222	138	87	1	122	1.6	23.6	11.4	189	134	32	87	#NULL!	4	0	1	2	1	4	1	65	30.1038	26.9274
64	1	3	6850	1	6	1	1	2	2	1	4	0	0	0	1	0	0	0	0	1	1	1.73	85	28.4005	110	97	1.13402	145	81	1	116	2.22	7.99	3.37	89	113	25	51.8	#NULL!	8	0	0	2	0	3	1	59	28.4005	28.3737
57	1	1	3000	2	3	2	1	2	2	3	3	0	1	1	1	1	1	0	0	1	1	1.73	56	18.7109	75	69	1.08696	108	60	0	64	3.2	22.22	12.2	96	82	25	89	#NULL!	10	0	0	1	0	1	1	62	18.7109	21.9671
58	1	3	20015	1	5	2	1	2	2	1	6	0	1	1	1	1	1	0	0	1	1	1.67	62	22.231	90	81	1.11111	134	84	0	180	1.68	7.52	5.25	130	190	28	81	#NULL!	8	0	1	1	1	1	1	53	22.231	23.255
68	1	2	1500	1	4	1	1	2	2	2	6	1	1	1	1	0	1	0	0	1	1	1.66	70	25.4028	93	90	1.03333	142	72	1	133	3.86	1.75	3.24	102	90	31	62	#NULL!	20	0	0	1	0	3	1	60	25.4028	24.5089
52	1	3	4609	1	5	1	1	2	2	2	6	1	1	0	0	1	1	0	0	1	1	1.68	68	24.093	82	78	1.05128	128	77	0	270	4.28	3.75	4.25	186	134	32	88	#NULL!	19	0	0	1	0	1	1	57	24.093	26.2188
50	1	3	3100	1	7	1	2	2	2	2	7	1	0	0	0	1	1	0	0	0	0	1.73	76	25.3934	98	96	1.02083	127	81	0	184	0.87	3.17	3.8	123	239	37	67.8	#NULL!	5	0	1	2	1	3	1	55	25.3934	25.6055
38	1	2	3000	1	3	2	1	2	1	1	5	0	0	0	0	0	0	0	0	0	0	1.76	62	20.0155	82	79	1.03797	104	73	0	89	2.51	13.42	4.92	142	77	40	88.6	#NULL!	12	0	0	1	0	1	1	35	20.0155	23.0546
66	1	4	3000	1	6	1	1	2	1	2	6	0	0	0	0	0	0	0	0	1	1	1.73	75	25.0593	100	92	1.08696	122	70	0	170	1.65	20.81	3.39	83	98	30	44	#NULL!	18	0	1	2	1	3	1	60	25.0593	25.5102
70	1	2	3000	1	6	2	1	2	2	2	5	0	1	0	0	0	0	0	0	1	1	1.61	78	30.0914	102	93	1.09677	150	76	1	129	2.09	7.4	4.13	171	99	31	122	#NULL!	2	0	0	2	0	4	1	65	30.0914	29.0533
70	1	4	5000	1	6	2	1	2	1	3	4	0	1	1	1	0	0	0	0	1	1	1.73	62	20.7157	90	88	1.02273	144	68	1	213	1.12	26.32	16.34	110	118	34	62	#NULL!	16	0	1	1	1	1	1	60	20.7157	21.7181
70	1	4	3300	1	6	1	3	2	1	2	3	0	0	0	0	0	0	0	0	1	0	1.62	74	28.1969	106	95	1.11579	171	95	1	193	1.73	14.03	6.8	146	112	27	102	#NULL!	7	0	1	2	1	3	1	65	28.1969	25.1559
60	1	2	2600	2	3	1	2	2	2	2	5	0	0	0	0	0	0	1	0	1	1	1.7	63	21.7993	97	87	1.11494	128	78	0	147	0.95	12.46	7.43	160	198	28	110	#NULL!	6	0	1	2	1	1	1	60	21.7993	21.7993
56	1	3	4000	1	7	1	1	2	1	3	6	0	0	0	0	0	0	0	0	0	0	1.72	100	33.8021	109	104	1.04808	121	81	0	110	1.3	7.11	7.36	66	166	17	36.8	#NULL!	7	0	1	2	1	4	1	51	33.8021	30.0838
49	1	1	3000	1	3	2	1	2	2	3	5	0	0	0	1	0	0	0	0	1	1	1.6	50	19.5312	83	79	1.05063	129	72	1	289	4.09	18.48	10.78	91	65	27	55	#NULL!	15	0	0	1	0	1	1	47	19.5312	21.875
42	1	3	10000	1	1	2	1	2	2	3	4	1	1	1	1	2	2	2	2	1	1	1.76	90	29.0548	103	94	1.09574	130	80	0	168	1.3	2.21	2.91	211	169	34	143	#NULL!	4	0	1	2	1	3	1	42	29.0548	27.7008
59	1	3	5000	1	1	1	3	2	3	3	5	1	1	1	1	1	1	0	0	1	1	1.7	70	24.2215	102	96	1.0625	137	80	0	139	2.56	5.13	3.93	117	157	29	71	#NULL!	4	0	0	2	0	1	1	56	24.2215	24.2215
60	1	3	20	1	4	2	1	2	2	2	4	0	1	1	1	1	0	0	0	1	1	1.67	75	26.8923	89	86	1.03488	137	93	1	138	2.21	8.4	6.99	128	165	27	84	#NULL!	10	1	0	1	0	3	1	60	26.8923	26.8923
60	1	3	10000	1	6	2	2	2	1	2	3	1	0	0	1	0	0	1	0	0	1	1.7	76	26.2976	101	99	1.0202	129	82	1	135	2.28	3.15	3.99	110	71	35	64	#NULL!	22	0	0	2	0	3	1	61	26.2976	26.2976
55	1	3	7071	1	5	1	2	2	2	3	6	1	0	1	1	1	1	0	0	0	1	1.68	70	24.8016	96	95	1.01053	141	76	1	162	3.69	1.75	4.66	166	133	85	113	#NULL!	12	0	0	2	0	1	1	55	24.8016	24.8016
59	1	3	8017	1	5	1	1	2	2	3	5	0	1	1	1	0	1	0	0	0	1	1.68	70	24.8016	90	89	1.01124	121	84	0	213	2.71	26.04	22.59	105	83	31	58	#NULL!	7	0	0	1	0	1	1	61	24.8016	25.5102
68	1	2	5000	1	1	1	1	2	1	2	4	0	0	1	1	1	1	0	0	1	0	1.72	80	27.0416	105	96	1.09375	141	81	0	120	3.27	18.36	10.73	149	143	33	96	#NULL!	2	0	0	2	0	3	1	63	27.0416	24.6755
50	1	4	10000	1	5	2	1	2	3	2	5	1	1	1	1	1	1	1	0	1	1	1.64	66	24.539	91	71	1.28169	163	92	1	110	1.5	6.2	3.74	152	104	29	106	#NULL!	14	0	1	1	1	1	1	55	24.539	25.1559
70	1	2	3000	1	3	1	2	2	2	2	4	1	1	1	1	1	0	1	0	1	1	1.73	69	23.0546	91	83	1.09639	171	80	1	146	1.3	22.99	7.23	199	258	34	134	#NULL!	9	0	1	1	1	1	1	65	23.0546	24.5089
66	1	4	20000	1	3	2	1	2	2	2	5	1	1	1	1	1	0	1	0	1	1	1.72	80	27.0416	109	96	1.13542	137	80	1	197	1.34	23.34	9.42	135	287	32	79	#NULL!	7	4	1	2	1	3	1	61	27.0416	25.4581
60	1	4	5000	1	1	1	3	2	2	2	6	1	1	1	1	1	1	1	0	1	1	1.78	82	25.8806	99	94	1.05319	145	81	1	127	2.78	8.74	4.99	185	75	38	133	#NULL!	8	0	0	2	0	3	1	65	25.8806	25.8806
66	1	3	8300	1	6	2	3	2	1	1	6	0	1	1	1	0	0	1	0	1	1	1.65	71	26.079	95	94	1.01064	117	57	1	140	2.43	19.92	10.68	220	99	47	153	#NULL!	8	0	0	2	0	3	1	60	26.079	26.079
50	1	3	5000	1	5	1	3	2	1	3	7	1	1	0	1	0	0	1	0	1	0	1.61	49	18.9036	73	75	0.973333	128	72	0	157	1.3	6.39	10.51	141	81	38	90	#NULL!	5	0	1	1	1	1	1	50	18.9036	20.061
50	1	4	8700	1	5	1	3	2	1	2	4	0	0	0	0	0	0	0	0	0	1	1.66	56	20.3223	80	78	1.02564	136	76	1	117	2.59	5.81	4.18	77	77	23	45	#NULL!	4	0	0	1	0	1	1	55	20.3223	20.9042
35	1	5	10000	1	5	2	2	2	1	1	6	0	1	0	1	1	0	0	0	0	0	1.78	86	27.143	108	99	1.09091	141	104	1	176	3.2	31.3	22.1	201	121	18	65	#NULL!	6	0	0	2	0	3	1	40	27.143	27.143
70	1	3	4800	1	6	1	3	2	2	3	3	1	1	1	1	1	1	0	0	1	1	1.68	76	26.9274	98	96	1.02083	118	68	1	93	1.72	6.42	4.8	74	108	23	40	#NULL!	7	0	1	2	1	3	1	67	26.9274	26.9274
41	1	3	0	1	6	1	1	2	1	2	5	0	0	0	0	0	0	0	0	0	0	1.55	55	22.8928	78	80	0.975	129	73	0	162	2.48	5	6.9	105	104	25	67	#NULL!	7	0	0	1	0	1	1	41	22.8928	24.974
67	1	4	9000	1	6	1	1	2	1	2	4	0	0	0	0	0	0	0	0	1	1	1.7	80	27.6817	102	97	1.05155	143	66	1	141	1.35	10.8	6.58	87	102	23	42	#NULL!	19	0	1	2	1	3	1	65	27.6817	25.9516
50	1	1	3000	2	3	1	2	2	2	1	4	0	1	1	1	1	1	0	0	0	1	1.66	65	23.5883	90	86	1.04651	109	90	0	63	3.02	6.38	4.74	98	56	23	42	#NULL!	3	0	0	1	0	1	1	52	23.5883	23.5883
50	1	3	4000	1	5	2	1	2	1	3	5	0	0	0	1	0	0	0	0	1	1	1.63	65	24.4646	91	84	1.08333	134	86	0	159	2.77	5.77	4.86	149	297	26	92	#NULL!	1	0	0	1	0	1	1	50	24.4646	21.2585
63	1	3	3800	1	6	1	3	2	2	2	6	0	1	1	1	1	1	0	0	1	1	1.73	80	26.7299	104	95	1.09474	139	75	1	112	0.77	31.33	24.17	99	77	30	59	#NULL!	2	0	1	2	1	3	1	60	26.7299	26.7299
56	1	3	5000	1	1	1	1	2	2	2	7	0	1	1	1	0	0	0	0	1	1	1.72	62	20.9573	90	83	1.08434	140	78	0	125	1.58	3.89	3	146	65	30	103	#NULL!	15	0	1	1	1	1	1	56	20.9573	24.9135
38	1	3	6000	1	1	2	2	2	2	2	6	1	1	1	1	1	0	1	0	1	1	1.68	88	31.1791	97	90	1.07778	140	90	0	177	1.66	3.47	2.63	71	41	18	48	#NULL!	8	0	1	2	1	4	1	41	31.1791	31.1791
46	1	5	10150	1	5	1	3	2	2	3	4	1	0	0	1	1	1	0	0	1	1	1.65	65	23.8751	86	82	1.04878	160	100	0	150	2.88	2.68	1.32	105	43	22	69	#NULL!	6	0	0	1	0	1	1	42	23.8751	23.03
64	1	5	7000	1	1	1	3	2	2	3	5	1	1	1	1	1	1	1	0	1	1	1.65	71	26.079	103	94	1.09574	133	69	0	219	1.6	23.4	11.6	198	152	34	78	#NULL!	8	0	1	2	1	3	1	60	26.079	26.079
60	1	3	5256	1	6	1	1	2	2	3	4	0	1	0	0	0	0	0	0	1	1	1.73	72	24.0569	88	84	1.04762	148	77	0	102	1.58	8.56	4.46	193	121	41	133	#NULL!	15	0	1	1	1	1	1	58	24.0569	24.9135
55	1	2	0	1	6	1	1	2	3	1	5	1	1	1	1	1	1	1	1	1	1	1.64	65	24.1672	96	87	1.10345	110	68	0	140	1.45	10.45	4.26	49	112	8	29	#NULL!	6	0	1	2	1	1	1	55	24.1672	24.9108
58	3	3	1500	1	1	2	1	2	1	2	4	1	1	0	1	1	0	0	0	1	1	1.35	55	30.1783	90	85	1.05882	160	90	1	150	2.02	6.42	4.8	113	110	17	83	#NULL!	8	3	0	1	0	4	1	61	30.1783	24.4444
63	1	3	8000	1	1	2	1	2	2	2	5	0	1	0	1	0	1	0	0	1	1	1.8	74	22.8395	90	88	1.02273	139	85	1	179	2.48	5.05	6.9	81	119	21	50	#NULL!	20	0	0	1	0	1	1	61	22.8395	22.8395
61	1	4	8400	1	5	1	1	2	2	2	6	0	0	0	0	0	0	0	0	1	1	1.7	62	21.4533	92	86	1.06977	176	80	1	116	5.4	21.4	13.4	199	125	38	88.5	#NULL!	9	0	0	1	0	1	1	56	21.4533	21.6333
68	1	4	6000	1	6	1	1	1	1	2	6	0	1	1	0	0	1	1	0	1	1	1.67	79	28.3266	104	86	1.2093	153	84	1	230	1.87	7.49	7.82	139	308	22	75	#NULL!	18	0	0	2	0	3	1	68	28.3266	27.6601
65	4	4	400	1	1	1	1	2	2	1	6	1	1	1	0	1	1	0	0	1	1	1.7	79	27.3356	104	86	1.2093	127	78	1	144	1.58	3.89	3	71	54	17	31	#NULL!	10	2	1	2	1	3	1	60	27.3356	27.3797
60	1	1	3200	1	6	1	1	2	2	2	7	0	1	1	1	0	1	1	0	1	1	1.69	74	25.9095	95	90	1.05556	153	80	1	130	3	7.09	5.4	93	85	34	50	#NULL!	25	0	0	2	0	3	1	56	25.9095	24.623
51	4	2	3150	1	7	1	1	2	2	2	7	0	0	0	1	1	1	0	0	1	1	1.75	83	27.102	102	100	1.02	114	69	0	104	2.29	10.44	10.22	88	93	26	57	#NULL!	4	0	0	2	0	3	1	54	27.102	26.3656
58	1	5	12500	1	5	2	1	2	1	2	7	0	1	0	1	1	1	1	0	1	1	1.65	70	25.7117	64	65	0.984615	108	73	1	121	1.7	7.69	4.7	113	81	28	76	#NULL!	5	5	1	1	1	3	1	38	25.7117	25.7117
50	1	3	3150	1	7	1	1	2	1	2	7	1	0	1	0	1	0	0	0	0	0	1.73	75	25.0593	97	90	1.07778	123	78	0	184	2.14	11.81	4.81	158	224	29	102	#NULL!	10	0	0	2	0	3	1	50	25.0593	25.0593
68	1	4	3000	1	6	1	2	2	2	1	5	0	1	1	0	0	0	0	0	1	1	1.65	65	23.8751	99	91	1.08791	136	80	1	233	2.21	14.14	7.99	70	45	25	36	#NULL!	10	0	0	2	0	1	1	68	23.8751	24.0238
43	1	3	2000	1	4	1	1	1	2	2	4	1	0	0	1	0	0	0	0	1	1	1.7	72	24.9135	94	87	1.08046	148	90	1	320	3.35	5.46	5.27	154	232	22	104	#NULL!	15	0	0	1	0	1	1	43	24.9135	24.9135
63	1	5	3500	1	6	2	3	2	1	1	7	0	1	1	1	0	0	0	0	1	1	1.6	80	31.25	107	92	1.16304	164	78	1	286	1.07	4.45	4.08	59	80	13	36	#NULL!	22	0	1	2	1	4	1	63	31.25	31.25
64	1	5	3000	1	6	2	3	2	2	3	4	1	1	1	1	1	0	0	0	1	1	1.63	70	26.3465	101	90	1.12222	129	74	1	127	1.93	6.14	2.53	137	135	28	91	#NULL!	5	0	0	2	0	3	1	60	26.3465	26.3465
70	1	3	3000	1	6	2	1	1	2	3	7	0	0	0	0	0	0	0	0	1	1	1.65	60	22.0386	88	85	1.03529	140	80	1	110	1.55	2.99	3.54	65	51	18	40	#NULL!	6	2	1	1	1	1	1	65	22.0386	22.0386
65	1	5	8646	1	6	2	3	2	1	2	5	0	1	1	1	1	0	1	0	1	1	1.76	80	25.8264	100	98	1.02041	137	68	1	98	0.94	8.43	4.55	58	42	20	32	#NULL!	11	0	1	2	1	3	1	68	25.8264	25.8264
68	1	5	5750	1	6	1	3	2	1	2	7	0	0	1	0	1	1	0	0	1	1	1.6	71	27.7344	101	90	1.12222	154	65	1	170	1.18	12.4	4.9	76	124	18	47	#NULL!	22	0	1	2	1	3	1	62	27.7344	27.7344
56	1	4	1600	1	4	1	1	2	2	3	6	1	1	1	0	1	0	0	0	1	1	1.66	56	20.3223	76	72	1.05556	147	82	1	150	2.21	19.83	4.28	123	80	25	82	#NULL!	11	0	0	1	0	1	1	56	20.3223	20.56
65	4	1	2000	1	1	2	3	2	1	1	6	1	1	1	1	0	0	0	0	1	1	1.64	75	27.8852	107	92	1.16304	140	95	1	160	3.61	10.36	9.56	77	67	24	46	#NULL!	15	2	0	2	0	3	1	62	27.8852	27.8852
45	1	5	8300	1	5	2	1	2	1	2	5	0	0	0	1	0	0	1	0	1	0	1.73	79	26.3958	94	92	1.02174	123	73	0	131	1.88	8.91	5.54	155	255	30	94	#NULL!	7	0	0	1	0	3	1	48	26.3958	26.3958
51	1	2	6000	1	1	1	1	2	2	1	7	1	1	1	0	1	0	1	0	1	1	1.64	62	23.0518	85	87	0.977011	131	78	1	87	3.33	10.12	8.33	126	109	32	78	#NULL!	21	3	0	1	0	1	1	53	23.0518	23.0518
50	1	1	2000	2	3	2	2	2	2	3	6	1	1	1	1	1	0	1	0	1	1	1.67	65	23.3067	98	84	1.16667	108	67	0	117	3.93	9.55	8.41	144	102	29	98	#NULL!	2	0	0	2	0	1	1	50	23.3067	23.3067
55	1	3	3000	1	1	2	1	2	2	3	6	1	1	1	1	0	0	1	0	1	0	1.7	72	24.9135	98	88	1.11364	120	76	0	222	1.7	4.8	1.42	164	269	26	107	#NULL!	3	0	1	2	1	1	1	55	24.9135	24.9135
62	1	3	8600	1	6	1	2	2	2	2	7	0	1	0	1	0	1	0	0	1	1	1.66	80	29.0318	105	94	1.11702	117	73	1	222	2.23	6.6	5.4	160	140	30	90	#NULL!	17	6	0	2	0	3	1	62	29.0318	29.0318
47	1	5	8000	1	5	1	1	2	2	2	6	0	0	0	1	0	1	0	0	1	1	1.73	80	26.7299	104	91	1.14286	127	78	0	113	2.36	8.71	4.53	158	409	25	84	#NULL!	4	0	0	2	0	3	1	47	26.7299	27.35
60	1	4	3150	1	6	1	1	1	1	2	7	1	1	1	1	1	1	0	0	1	1	1.7	85	29.4118	108	104	1.03846	151	88	0	116	2.46	7.3	3.96	90	175	24	52	#NULL!	2	0	0	2	0	3	1	60	29.4118	29.4118
45	3	5	5000	1	5	2	1	2	2	1	6	1	1	1	1	1	1	0	0	1	1	1.68	57	20.1956	84	79	1.06329	98	66	0	147	1.96	10	4.35	207	168	36	143	#NULL!	7	0	0	1	0	1	1	45	20.1956	20.1956
58	1	5	10150	1	5	1	1	2	1	3	7	0	0	0	0	0	0	0	0	0	1	1.67	80	28.6851	103	100	1.03	133	83	1	115	3.1	13.7	8.3	166	110	29	119	#NULL!	1	0	0	2	0	3	1	56	28.6851	28.6851
68	1	5	6000	1	6	1	1	1	1	3	6	0	0	0	0	0	0	0	0	1	1	1.72	66	22.3094	88	86	1.02326	146	80	1	154	1.83	8.84	4.7	111	81	36	65	#NULL!	3	6	0	1	0	1	1	58	22.3094	22.3094
53	1	5	8000	1	5	2	3	2	1	1	7	1	1	1	1	0	0	1	0	1	1	1.59	66	26.1066	100	88	1.13636	142	79	1	233	2	4.2	3.69	75	90	26	40	#NULL!	17	0	0	2	0	3	1	53	26.1066	26.1066
67	1	4	3113	1	6	1	2	2	1	1	6	1	0	1	1	1	1	1	0	1	1	1.67	61	21.8724	88	82	1.07317	108	63	0	137	1.9	10.7	5.9	148	102	34	97	#NULL!	11	0	0	1	0	1	1	64	21.8724	21.8724
60	1	5	10000	1	6	1	3	2	1	2	7	1	1	1	1	0	0	0	0	1	1	1.7	85	29.4118	101	98	1.03061	102	65	1	186	1.18	5.56	5.9	47	35	15	25	#NULL!	20	3	1	2	1	3	1	61	29.4118	29.4118
66	1	1	0	1	6	1	3	2	3	2	6	1	0	0	0	1	0	0	0	1	1	1.82	82	24.7555	98	88	1.11364	130	65	0	132	2.55	9.23	4.89	147	249	21	94	#NULL!	16	0	0	2	0	1	1	62	24.7555	24.7555
58	1	3	5000	1	7	1	3	2	3	1	5	1	0	1	0	1	1	0	0	1	1	1.8	85	26.2346	101	91	1.10989	175	89	1	134	2.24	14.95	7.11	128	104	31	85	#NULL!	10	0	0	2	0	3	1	58	26.2346	26.2346
56	1	4	5000	1	1	2	1	1	1	1	7	1	0	0	1	0	1	1	0	1	1	1.66	72	26.1286	97	92	1.05435	149	101	1	124	1.92	3.77	3.73	141	119	24	99	#NULL!	5	0	0	2	0	3	1	56	26.1286	26.1286
55	1	5	13926	1	5	1	1	2	1	3	6	1	0	1	1	0	1	0	0	1	1	1.68	88	31.1791	108	98	1.10204	130	79	1	97	2.92	10.4	4.55	92	157	25	52	#NULL!	18	3	0	2	0	4	1	55	31.1791	31.1791
60	1	3	3000	1	6	1	1	2	3	2	7	0	0	1	0	0	0	0	0	1	1	1.58	80	32.0461	117	90	1.3	137	70	0	203	1.1	19.63	4.26	195	158	23	93	#NULL!	4	0	1	2	1	4	1	50	32.0461	32.0461
69	1	2	3000	1	6	2	3	1	2	2	5	1	1	1	0	1	0	1	0	0	1	1.74	83	27.4145	110	95	1.15789	150	89	1	129	1.17	7.09	4.9	92	105	21	56	#NULL!	1	0	1	2	1	3	1	59	27.4145	27.4145
50	1	3	3000	1	1	2	1	2	2	2	7	0	1	0	1	1	0	0	0	1	1	1.61	71	27.3909	90	85	1.05882	152	97	1	181	1.57	8.13	2.08	101	88	16	73	#NULL!	12	0	1	1	1	3	1	50	27.3909	27.3909
58	1	3	5000	1	1	2	3	2	2	1	6	1	1	1	1	1	0	0	0	1	1	1.68	85	30.1162	105	96	1.09375	120	83	1	96	1.5	12.3	9.7	180	145	34	89.9	#NULL!	2	0	1	2	1	4	1	58	30.1162	30.1162
40	1	4	2000	1	3	1	1	2	2	3	7	1	1	1	0	0	0	0	0	0	1	1.7	64	22.1453	90	74	1.21622	120	70	0	230	4.3	3.89	5.83	97	80	32	57	#NULL!	10	0	0	1	0	1	1	40	22.1453	22.1453
64	1	4	2000	1	6	1	3	2	1	1	6	0	0	0	0	0	1	0	0	1	1	1.62	54	20.5761	93	89	1.04494	128	68	0	67	0	7.08	3.62	101	49	20	63	#NULL!	10	0	1	1	1	1	1	64	20.5761	20.5761
63	1	4	6500	1	6	2	1	2	1	2	7	0	1	0	1	0	1	1	0	1	1	1.57	60	24.3418	92	83	1.10843	141	82	1	97	2.78	5.56	5.96	71	33	20	44	#NULL!	10	3	0	1	0	1	1	63	24.3418	24.3418
41	1	4	3000	1	1	2	2	1	2	2	6	0	0	0	1	0	0	0	0	1	1	1.8	87	26.8519	102	99	1.0303	109	75	0	100	3.12	5.68	1.57	171	199	31	105	#NULL!	3	0	0	2	0	3	1	41	26.8519	26.8519
65	1	3	5000	1	1	1	2	2	2	2	5	1	1	1	1	0	0	0	0	1	1	1.65	70	25.7117	98	90	1.08889	132	66	0	228	0	73.3	20.8	47	32	18	24	#NULL!	7	0	1	2	1	3	1	65	25.7117	25.7117
48	1	5	7000	1	7	2	3	2	2	1	4	0	0	1	0	0	1	0	0	1	1	1.7	75	25.9516	98	92	1.06522	130	80	0	168	1.68	8.9	7.6	130	120	40	120	#NULL!	7	0	1	2	1	3	1	48	25.9516	25.9516
62	1	3	3200	1	6	1	1	2	1	2	6	0	1	1	1	0	0	1	0	1	1	1.73	71	23.7228	101	93	1.08602	160	82	1	163	2.62	7.13	7.12	176	251	30	124	#NULL!	10	0	0	2	0	1	1	62	23.7228	23.7228
40	1	3	2000	1	4	2	1	2	2	3	5	1	1	0	1	0	1	0	0	0	0	1.73	50	31.1	86	84	1.02381	122	78	0	420	3.64	5.53	5.22	125	165	40	78	#NULL!	2	0	0	1	0	1	1	40	16.7062	16.7062
65	1	5	4500	1	6	1	1	2	2	2	4	0	1	1	0	0	0	0	0	1	1	1.7	65	22.4913	89	86	1.03488	120	70	1	155	1.86	11.52	6.5	160	120	40	90	#NULL!	20	0	0	1	0	1	1	60	22.4913	21.9713
63	1	1	3000	2	3	1	2	2	2	2	7	1	1	1	1	0	0	0	0	1	1	1.72	70	23.6614	103	96	1.07292	182	87	1	79	2.9	22.6	7.1	160	130	35	120	#NULL!	8	0	0	2	0	1	1	53	23.6614	24.2215
66	1	3	3100	1	6	2	1	2	2	2	6	0	1	1	1	0	0	0	0	1	1	1.73	67	22.3863	98	90	1.08889	153	73	1	128	1.66	3.8	6.43	176	235	36	122	#NULL!	2	0	1	2	1	1	1	56	22.3863	23.1834
45	1	4	2700	1	5	1	1	2	2	1	7	0	0	0	0	0	0	0	0	1	1	1.58	60	24.0346	88	82	1.07317	140	69	1	198	2.65	28.47	14.22	160	118	37	116	#NULL!	16	0	0	1	0	1	1	49	24.0346	23.4375
53	1	2	5000	1	7	1	1	2	2	2	5	1	1	1	0	1	1	0	0	1	1	1.58	75	30.0433	98	95	1.03158	129	87	1	173	2.02	20.02	8.72	120	212	38	74	#NULL!	7	0	0	2	0	4	1	53	30.0433	30.0433
62	1	5	5000	1	5	1	1	2	2	2	7	0	1	1	1	0	0	0	0	1	1	1.7	65	22.4913	98	94	1.04255	138	70	1	224	2.85	3.95	6.07	164	239	32	116.7	#NULL!	7	0	0	2	0	1	1	67	22.4913	21.9713
65	1	2	10000	1	1	2	1	2	2	1	5	0	1	0	0	0	0	1	0	1	1	1.57	80	32.4557	110	104	1.05769	144	77	1	125	1.68	8.37	7.54	148	73	49	74	#NULL!	1	0	1	2	1	4	1	59	32.4557	31.6443
60	1	2	3150	1	3	1	3	2	3	3	7	1	1	1	1	0	1	0	0	1	1	1.7	66	22.8374	82	76	1.07895	122	67	0	96	3.12	15.34	10.37	118	73	41	74	#NULL!	10	0	0	1	0	1	1	58	22.8374	22.3094
62	1	2	2000	2	3	1	1	2	2	2	6	1	1	1	1	1	1	1	1	0	0	1.68	75	26.5731	105	88	1.19318	116	75	0	112	3.25	14.38	13.09	140	93	50	88	#NULL!	13	0	0	2	0	3	1	62	26.5731	26.5731
53	1	4	5000	1	1	1	2	2	1	2	5	0	1	0	1	0	0	0	0	1	1	1.71	83	28.3848	106	99	1.07071	150	90	1	94	1.87	12.2	4.48	108	89	35	70	#NULL!	7	0	0	2	0	3	1	53	28.3848	29.76
55	3	5	8041	1	5	2	1	2	2	2	4	0	0	0	1	0	1	0	0	0	0	1.74	80	26.4236	103	95	1.08421	140	86	1	163	1.23	20.98	25.47	103	252	30	64	#NULL!	4	0	1	2	1	3	1	55	26.4236	26.4236
53	1	5	10000	1	7	2	1	2	2	3	3	0	0	0	0	0	0	0	0	0	0	1.58	60	24.0346	101	96	1.05208	132	87	1	121	3.94	5.78	4.82	159	124	48	103	#NULL!	5	0	0	2	0	1	1	53	24.0346	24.0346
66	1	4	3150	1	6	2	1	2	2	2	3	1	1	1	1	0	0	0	0	1	1	1.62	68	25.9107	96	90	1.06667	174	77	1	88	3.01	17.49	8.38	192	132	48	131	#NULL!	15	0	0	2	0	3	1	56	25.9107	25.9107
66	1	4	3150	1	6	1	3	2	3	3	3	0	0	0	1	1	1	0	0	1	1	1.71	70	23.939	98	95	1.03158	180	86	1	90	2.23	14.78	5.67	106	172	24	71	#NULL!	5	0	0	2	0	1	1	60	23.939	23.939
67	1	5	4240	1	6	1	3	1	2	2	3	0	1	1	1	0	0	0	0	1	1	1.66	93	33.7495	117	106	1.10377	160	66	1	91	1.94	11.59	8.75	93	257	21	56	#NULL!	5	0	0	2	0	4	1	57	33.7495	33.7495
52	1	4	3000	1	6	1	3	2	2	2	6	0	0	0	0	1	1	1	0	1	1	1.77	73	23.3011	97	95	1.02105	140	74	1	116	3.64	10.32	9.63	91	61	36	51	#NULL!	15	0	0	2	0	1	1	52	23.3011	23.3011
50	1	5	7071	1	5	2	1	2	2	1	5	0	1	1	1	1	0	0	0	1	1	1.69	86	30.111	111	97	1.14433	158	87	0	126	1.44	17.56	17.14	116	122	40	73	#NULL!	7	0	1	2	1	4	1	56	30.111	30.111
60	1	4	10000	1	1	2	1	2	2	1	6	1	0	1	0	1	0	1	0	1	1	1.56	70	28.764	105	100	1.05	162	70	1	150	2.19	13.14	11.95	81	372	22	46	#NULL!	16	0	0	2	0	3	1	61	28.764	28.764
58	1	4	7061	1	5	1	2	2	2	2	5	1	1	1	1	0	0	0	0	1	1	1.76	78	25.1808	99	95	1.04211	166	89	1	194	1.92	5.82	4.28	215	314	36	155	#NULL!	7	0	0	2	0	3	1	54	25.1808	25.1808
37	2	5	0	1	6	1	3	2	2	2	7	0	1	1	0	1	0	0	0	1	1	1.68	55	19.487	72	87	0.827586	90	53	0	255	0	14.98	6.46	238	159	75	145	#NULL!	3	0	1	1	1	1	1	39	19.487	19.487
52	1	4	2000	1	7	1	1	2	2	3	6	1	1	1	1	1	1	0	0	1	1	1.81	76	23.1983	97	93	1.04301	109	74	0	152	3.36	8.52	10.32	100	92	24	71	#NULL!	20	0	0	2	0	1	1	49	23.1983	23.1983
57	1	3	3150	1	6	1	3	2	3	3	5	1	1	1	1	0	0	0	0	1	1	1.68	70	24.8016	98	90	1.08889	140	60	1	102	3.27	7.26	12.22	92	75	35	53	#NULL!	13	0	0	2	0	1	1	52	24.8016	24.8016
60	1	4	3000	1	4	1	1	2	2	1	7	1	1	1	1	1	1	0	0	1	1	1.78	80	25.2493	102	90	1.13333	140	80	0	118	2.4	5.61	8.03	96	89	24	66.2	#NULL!	6	0	0	2	0	3	1	58	25.2493	25.2493
52	1	4	5000	1	7	1	3	2	2	2	6	0	0	0	1	1	0	0	0	1	1	1.67	98	35.1393	118	100	1.18	162	70	1	153	2.76	7.49	5.48	125	187	33	81.7	#NULL!	10	0	0	2	0	4	1	56	35.1393	35.1393
54	1	3	5000	1	1	2	3	1	2	2	5	1	1	1	1	0	0	0	0	1	1	1.72	72	24.3375	98	91	1.07692	143	82	1	85	3.17	17.36	10.6	120	141	26	83	#NULL!	4	0	0	2	0	1	1	52	24.3375	24.3375
50	1	3	3000	1	7	1	1	2	1	1	6	1	1	1	1	0	0	0	0	1	1	1.68	56	19.8413	80	74	1.08108	141	82	0	53	6.01	12.6	11.77	110	71	51	57	#NULL!	11	0	0	1	0	1	1	56	19.8413	19.8413
42	1	5	12000	1	5	1	3	2	2	2	7	0	0	0	0	1	1	0	0	1	1	1.68	60	21.2585	86	82	1.04878	114	70	0	82	5.5	7.58	6.32	107	65	31	73.8	#NULL!	6	0	0	1	0	1	1	47	21.2585	21.2585
48	1	2	0	2	3	1	1	2	2	3	6	1	1	1	1	0	0	0	0	1	1	1.73	65	21.7181	98	96	1.02083	111	63	0	281	8.13	4.53	6.04	162	121	40	111.6	#NULL!	11	0	0	2	0	1	1	46	21.7181	21.7181
42	3	3	3100	1	5	2	2	2	2	3	5	0	0	0	1	1	0	0	0	0	0	1.61	66	25.462	100	90	1.11111	101	76	0	186	1.38	5.16	2.59	223	403	39	158	#NULL!	8	0	1	2	1	3	1	44	25.462	25.462
41	1	4	0	1	6	1	1	2	2	2	6	1	1	1	1	1	0	0	0	1	1	1.68	60	21.2585	85	81	1.04938	127	77	0	96	3.08	6.5	9.38	173	119	52	114.3	#NULL!	16	0	0	1	0	1	1	48	21.2585	21.2585
57	3	4	2000	2	1	1	1	2	2	1	7	1	1	0	0	1	1	0	0	1	1	1.64	65	24.1672	92	91	1.01099	144	74	1	173	7.85	20.1	14.91	144	95	25	103.7	#NULL!	12	3	0	1	0	1	1	49	24.1672	24.1672
40	1	5	13000	1	5	2	1	2	2	2	5	0	0	0	1	0	1	0	0	0	0	1.58	60	24.0346	93	81	1.14815	134	74	0	192	3.08	5.7	2.17	151	296	32	100.8	#NULL!	4	0	0	1	0	1	1	42	24.0346	24.0346
66	1	2	1000	1	1	2	1	2	2	3	6	0	0	0	1	0	0	1	0	1	1	1.75	90	29.3878	110	100	1.1	139	77	1	122	2.52	5.75	8.5	165	125	45	122	#NULL!	7	0	0	2	0	3	1	62	29.3878	29.3878
68	1	3	0	1	6	1	1	2	3	1	7	1	1	1	1	0	0	0	0	1	1	1.6	66	25.7812	98	92	1.06522	169	84	1	100	4.8	7.56	7.16	130	152	43	80.8	#NULL!	6	0	0	2	0	3	1	61	25.7812	25.7812
42	1	2	2000	1	7	1	1	2	2	3	6	1	1	0	0	1	1	0	0	0	0	1.58	66	26.4381	98	96	1.02083	129	65	0	244	7.66	4.99	7.87	179	94	37	133.6	#NULL!	12	0	0	2	0	3	1	42	26.4381	26.4381
70	1	2	2000	1	1	1	3	2	2	2	7	1	1	1	1	1	1	0	0	1	1	1.6	75	29.2969	107	103	1.03883	160	92	1	158	1.23	3.12	9.58	107	387	22	67	#NULL!	15	0	1	2	1	3	1	61	29.2969	30.4687
65	1	3	3150	1	6	1	3	2	3	1	6	1	1	1	1	1	0	0	0	1	1	1.65	75	27.5482	101	96	1.05208	160	75	1	201	3.83	32.5	43.03	141	81	42	92.1	#NULL!	9	0	0	2	0	3	1	59	27.5482	27.5482
59	1	1	2000	1	3	2	1	2	1	1	5	1	0	0	1	0	0	0	0	1	1	1.65	61	22.4059	101	98	1.03061	130	90	1	98	5.73	6.62	12.87	172	98	52	112.4	#NULL!	7	0	0	2	0	1	1	59	22.4059	24.2424
60	1	3	2000	1	1	2	1	2	2	1	7	1	1	1	1	0	1	0	0	1	1	1.65	70	25.7117	98	93	1.05376	154	67	1	126	1.47	23.97	9.17	157	94	40	105	#NULL!	15	0	1	2	1	3	1	60	25.7117	24.6097
53	1	4	7700	1	5	2	1	1	2	2	8	0	0	1	1	0	0	0	0	1	1	1.83	71	21.201	93	87	1.06897	123	79	1	228	4.06	11.65	7.88	117	226	29	79	#NULL!	17	0	0	1	0	1	1	58	21.201	21.7982
60	1	5	9056	1	5	1	3	2	2	3	8	0	1	0	0	1	0	0	0	1	1	1.69	75	26.2596	95	92	1.03261	127	77	0	120	4.25	7.06	8.3	234	217	48	159.8	#NULL!	15	0	0	2	0	3	1	64	26.2596	23.8087
69	1	3	500	1	1	2	1	2	2	3	7	1	1	1	1	0	0	0	0	1	1	1.68	95	33.6593	107	101	1.05941	127	78	1	58	6.61	7.83	8.58	151	107	25	113.8	#NULL!	9	0	0	2	0	4	1	59	33.6593	31.5334
67	1	3	3150	1	6	2	3	2	3	2	8	1	1	1	1	1	0	0	0	1	1	1.68	70	24.8016	107	102	1.04902	117	77	1	142	7.42	6.75	8.15	99	112	29	64	#NULL!	15	0	0	2	0	1	1	62	24.8016	26.9274
56	1	2	2000	2	3	1	1	2	3	2	6	1	1	1	1	0	0	0	0	1	1	1.71	60	20.5191	85	81	1.04938	129	77	0	54	7.41	6.83	9.35	148	235	51	78	#NULL!	7	0	0	1	0	1	1	61	20.5191	20.5191
55	1	5	12579	1	5	1	2	2	3	1	7	1	1	0	1	1	1	1	0	1	1	1.79	80	24.968	98	94	1.04255	144	78	0	237	4.42	5.46	5.3	97	97	27	62	#NULL!	9	0	0	2	0	3	1	59	24.968	24.968
61	1	4	2000	1	6	1	1	1	2	2	6	0	0	0	0	0	0	0	0	0	1	1.72	70	23.6614	98	92	1.06522	144	89	0	119	4.14	7.07	11.55	123	93	59	57	#NULL!	2	0	0	2	0	1	1	57	23.6614	23.6614
50	1	5	10000	1	5	1	1	1	1	2	7	0	0	1	1	0	1	1	0	1	1	1.7	74	25.6055	93	92	1.01087	130	76	0	177	6.23	12.46	7.83	83	132	26	46	#NULL!	8	3	0	1	0	3	1	55	25.6055	26.9896
47	1	1	0	1	6	2	1	1	2	1	8	1	1	1	1	0	0	0	0	1	1	1.64	65	24.1672	94	92	1.02174	127	74	0	384	7.35	6.05	7.11	131	78	32	90.5	#NULL!	5	0	0	1	0	1	1	43	24.1672	25.6544
54	1	3	5000	1	1	1	1	1	2	2	6	1	0	1	1	0	0	0	0	1	1	1.68	80	28.3447	103	98	1.05102	130	86	0	137	3.94	8.16	8.22	112	136	31	74	#NULL!	4	0	0	2	0	3	1	52	28.3447	29.0533
60	1	5	6000	1	6	1	1	2	2	2	7	0	1	1	1	0	0	0	0	1	1	1.68	68	24.093	96	93	1.03226	150	90	1	150	2.84	8.77	3.58	124	233	30	84	#NULL!	6	0	0	2	0	1	1	56	24.093	25.1559
42	1	5	15000	1	1	1	1	2	2	2	6	1	1	1	0	0	0	0	0	1	1	1.68	68	24.093	102	96	1.0625	110	80	0	140	4.35	11.2	9.8	189	145	34	78	#NULL!	2	0	0	2	0	1	1	42	24.093	27.1809
57	1	3	8000	1	1	1	1	2	2	2	5	0	1	1	1	1	0	0	0	1	1	1.72	79	26.7036	106	98	1.08163	123	88	1	121	5.6	22.41	12.3	176	142	35	88	#NULL!	6	0	0	2	0	3	1	46	26.7036	22.6474
38	1	1	2000	2	3	1	2	2	1	2	4	1	1	1	0	0	0	0	0	1	1	1.68	64	22.6757	98	92	1.06522	132	82	0	142	2	34.5	21.5	190	156	41	90.65	#NULL!	6	0	0	2	0	1	1	43	22.6757	25.8166
43	1	3	9056	1	5	1	1	2	2	2	6	1	1	1	0	0	0	0	0	1	1	1.74	78	25.763	98	92	1.06522	125	90	0	156	4.3	21.54	12.3	178	143	37	93.3	#NULL!	4	0	0	2	0	3	1	42	25.763	29.0174
50	1	4	5000	1	4	2	1	2	2	3	7	1	1	1	0	0	0	0	0	1	1	1.68	67	23.7387	100	95	1.05263	121	83	0	132	1.92	4.3	2.3	176	145	41	123.2	#NULL!	8	0	0	2	0	1	1	48	23.7387	21.7776
46	3	4	3200	1	5	2	1	2	1	2	4	0	0	0	0	0	0	0	0	0	0	1.77	72	22.9819	100	94	1.06383	111	72	0	101	2.61	8.34	6.27	188	459	41	117	2	1	2	#NULL!	#NULL!	0	1	2	#NULL!	#NULL!	#NULL!
52	1	4	4000	1	5	2	3	2	1	2	6	0	0	0	0	0	0	0	0	0	0	1.68	70	24.8016	98	92	1.06522	109	83	0	123	3.72	5.39	3.29	231	90	60	166	2	1	3	#NULL!	#NULL!	0	1	2	#NULL!	#NULL!	#NULL!
46	1	5	4609	1	5	2	3	2	2	3	4	0	0	0	0	1	1	1	0	0	0	1.72	85	28.7317	111	98	1.13265	124	81	0	125	3.5	8.8	4.6	210	150	50	144	2	1	2	#NULL!	#NULL!	0	3	2	#NULL!	#NULL!	#NULL!
46	1	5	8017	1	5	2	1	2	2	3	4	0	0	0	0	0	0	0	0	0	0	1.72	65	21.9713	96	83	1.15663	120	80	0	122	3.7	2.86	3.34	210	105	61	142	2	2	2	#NULL!	#NULL!	0	1	2	#NULL!	#NULL!	#NULL!
49	1	5	11305	1	5	2	1	2	1	2	3	0	0	0	0	1	1	1	0	0	0	1.68	61	21.6128	80	76	1.05263	100	60	0	82	3.48	3.1	4.62	88	87	35	59	2	2	1	#NULL!	#NULL!	0	1	2	#NULL!	#NULL!	#NULL!
45	1	2	0	1	6	2	1	2	2	1	3	0	0	0	0	0	0	0	0	1	1	1.72	56	18.9292	95	90	1.05556	110	70	0	110	0.8	34.56	26.4	165	93	41	117	2	1	1	#NULL!	#NULL!	1	1	2	#NULL!	#NULL!	#NULL!
37	1	5	10150	1	5	2	1	2	2	2	4	1	0	0	0	0	0	0	0	0	0	1.72	73	24.6755	96	90	1.06667	122	70	0	97	4.52	15.77	11.5	107	68	39	60.3	1	2	2	#NULL!	#NULL!	0	1	2	#NULL!	#NULL!	#NULL!
67	1	4	6195	1	6	1	1	2	2	3	4	0	0	0	1	1	0	0	0	0	1	1.62	72	27.4348	102	98	1.04082	117	67	0	83	4.63	5.97	3.15	295	261	51	228.8	4	2	2	#NULL!	#NULL!	0	3	2	#NULL!	#NULL!	#NULL!
48	1	4	3000	1	5	1	1	2	2	2	3	0	0	0	0	0	0	1	0	0	1	1.68	62	21.9671	82	80	1.025	143	93	0	110	6.14	14.32	8.4	119	82	35	79	2	1	1	#NULL!	#NULL!	0	1	2	#NULL!	#NULL!	#NULL!
42	1	5	3000	1	5	2	1	1	1	1	3	0	0	0	0	0	0	1	0	0	0	1.73	83	27.7323	93	88	1.05682	110	79	0	123	4.11	6.45	3.86	127	331	37	73.2	1	1	1	#NULL!	#NULL!	0	3	2	#NULL!	#NULL!	#NULL!
70	1	4	4000	1	6	2	2	2	2	1	4	0	1	1	1	0	0	0	0	1	1	1.64	55	20.4491	70	72	0.972222	134	83	0	89	5.8	6.41	7.86	151	171	42	89.1	4	1	2	#NULL!	#NULL!	0	1	2	#NULL!	#NULL!	#NULL!
48	1	5	9056	1	5	2	1	2	2	1	4	0	0	0	1	0	0	0	0	0	0	1.65	64	23.5078	100	98	1.02041	112	81	0	110	5.53	12.46	7.83	239	190	47	169.1	2	2	2	#NULL!	#NULL!	0	1	2	#NULL!	#NULL!	#NULL!
68	1	5	10150	1	5	2	2	2	1	2	4	0	0	0	0	0	0	0	0	0	0	1.69	59	20.6575	80	82	0.97561	121	81	0	111	4.5	3.38	2.1	134	112	35	67	3	2	2	#NULL!	#NULL!	0	1	2	#NULL!	#NULL!	#NULL!
47	1	5	3934	1	5	2	1	1	2	2	3	0	0	0	0	0	0	0	0	0	0	1.5	55	24.4444	94	88	1.06818	110	90	0	102	4.61	5.8	4.39	249	314	42	166.2	2	1	1	#NULL!	#NULL!	0	1	2	#NULL!	#NULL!	#NULL!
35	1	5	3934	1	5	1	1	2	1	1	4	0	0	0	0	0	0	0	0	0	0	1.73	71	23.7228	93	87	1.06897	121	80	0	86	4.61	7.11	4.02	106	64	40	56	1	1	2	#NULL!	#NULL!	0	1	2	#NULL!	#NULL!	#NULL!
35	2	5	10150	1	5	2	1	2	2	2	5	0	0	0	0	0	0	0	0	0	0	1.78	84	26.5118	102	98	1.04082	110	80	0	121	7.05	4.01	5.08	231	223	39	158.3	1	2	2	#NULL!	#NULL!	0	3	2	#NULL!	#NULL!	#NULL!
35	1	4	0	1	5	2	1	2	1	3	4	0	1	0	0	1	0	0	0	0	0	1.65	70	25.7117	88	85	1.03529	118	78	0	90	4.25	3.38	1.79	153	111	47	86.4	2	1	2	#NULL!	#NULL!	0	3	2	#NULL!	#NULL!	#NULL!
65	1	4	3000	1	6	2	1	2	1	3	3	0	0	0	0	0	0	0	0	1	1	1.72	65	21.9713	102	97	1.05155	120	86	0	100	4.86	6.59	3.82	182	105	47	119.4	4	1	1	#NULL!	#NULL!	0	1	2	#NULL!	#NULL!	#NULL!
68	1	4	3000	1	6	1	2	2	2	2	4	0	0	0	0	0	0	0	0	0	0	1.68	62	21.9671	84	82	1.02439	130	85	0	96	5.88	21.95	3.95	207	85	69	112.3	4	1	2	#NULL!	#NULL!	0	1	2	#NULL!	#NULL!	#NULL!
47	1	4	10000	1	5	2	2	2	2	2	6	0	0	0	0	0	0	0	0	0	0	1.7	78	26.9896	112	102	1.09804	118	82	0	88	4.23	5.62	4.61	140	96	38	83	2	2	3	#NULL!	#NULL!	0	3	2	#NULL!	#NULL!	#NULL!
68	1	4	3000	1	5	2	1	2	2	2	4	0	0	0	1	0	0	1	0	0	0	1.69	68	23.8087	96	92	1.04348	131	81	0	124	4.67	7.68	6.71	160	162	42	102.3	3	1	2	#NULL!	#NULL!	0	1	2	#NULL!	#NULL!	#NULL!
65	1	4	3100	1	6	2	1	2	1	2	3	0	1	0	0	0	1	1	0	1	1	1.68	76	26.9274	105	98	1.07143	128	86	0	124	1.68	9.6	4.5	213	135	41	89.2	4	1	1	#NULL!	#NULL!	1	3	2	#NULL!	#NULL!	#NULL!
66	1	4	6000	1	5	2	1	2	2	1	4	0	0	0	1	0	0	0	0	0	0	1.7	82	28.3737	112	103	1.08738	123	75	0	121	3.67	8.88	4.67	123	102	32	67.9	3	2	2	#NULL!	#NULL!	0	3	2	#NULL!	#NULL!	#NULL!
68	1	1	3000	1	5	2	1	2	2	3	5	0	0	0	0	0	1	0	0	0	0	1.68	62	21.9671	96	86	1.11628	132	89	0	89	4.32	9.87	5.67	112	96	32	78.9	3	1	2	#NULL!	#NULL!	0	1	2	#NULL!	#NULL!	#NULL!
53	3	3	8017	1	5	2	1	2	2	1	4	0	0	0	1	1	1	0	0	0	0	1.71	68	23.255	98	88	1.11364	128	88	0	112	3.4	7.52	5.25	142	156	31	82	3	2	2	#NULL!	#NULL!	0	1	2	#NULL!	#NULL!	#NULL!
60	1	2	3000	1	6	2	1	2	2	2	4	0	0	0	1	0	1	0	0	0	0	1.69	70	24.5089	98	94	1.04255	131	81	0	123	4.23	4.32	3.56	112	90	35	78	3	1	2	#NULL!	#NULL!	0	1	2	#NULL!	#NULL!	#NULL!
67	1	3	4000	1	5	1	1	2	2	2	7	1	1	0	0	1	1	0	0	0	0	1.68	74	26.2188	89	82	1.08537	125	88	0	114	3.42	4.23	5.6	167	123	43	98	3	1	3	#NULL!	#NULL!	0	3	2	#NULL!	#NULL!	#NULL!
55	1	4	4196	1	5	1	2	2	2	2	4	1	0	0	0	1	1	0	0	0	0	1.7	74	25.6055	97	92	1.05435	127	81	0	126	3.21	4.23	3.43	145	152	41	79.2	3	1	2	#NULL!	#NULL!	0	3	2	#NULL!	#NULL!	#NULL!
35	1	3	3000	1	1	2	2	2	2	2	3	0	0	0	0	0	0	0	0	0	0	1.73	69	23.0546	89	83	1.07229	104	73	0	99	3.56	7.89	6.59	153	89	43	99.6	1	1	1	#NULL!	#NULL!	0	1	2	#NULL!	#NULL!	#NULL!
70	1	3	4000	1	5	1	1	2	2	2	4	0	0	0	0	0	0	0	0	0	0	1.68	72	25.5102	102	95	1.07368	122	78	0	122	2.58	12.56	6.78	99	78	28	56	3	1	2	#NULL!	#NULL!	0	3	2	#NULL!	#NULL!	#NULL!
65	1	2	6000	1	1	2	1	2	3	3	3	0	1	0	0	0	0	0	0	0	0	1.68	82	29.0533	112	105	1.06667	131	82	0	124	3.45	6.56	5.43	152	88	37	121.3	4	2	1	#NULL!	#NULL!	0	3	2	#NULL!	#NULL!	#NULL!
60	1	4	7000	1	1	2	1	2	2	2	3	0	1	1	0	0	0	0	0	1	0	1.73	65	21.7181	92	88	1.04545	144	76	0	123	4.72	13.25	10.23	135	112	31	76.5	3	2	1	#NULL!	#NULL!	0	1	2	#NULL!	#NULL!	#NULL!
65	1	4	3300	1	6	1	1	2	2	2	4	0	0	0	0	0	0	0	0	1	0	1.68	71	25.1559	112	101	1.10891	124	87	0	103	3.42	12.45	7.67	190	145	35	67.8	4	1	2	#NULL!	#NULL!	0	3	2	#NULL!	#NULL!	#NULL!
60	1	2	2600	1	5	1	2	2	2	2	6	0	0	0	0	0	0	1	0	1	1	1.7	63	21.7993	97	92	1.05435	128	78	0	109	0.95	12.46	7.43	160	198	28	110	3	1	3	#NULL!	#NULL!	1	1	2	#NULL!	#NULL!	#NULL!
51	1	3	7000	1	5	1	1	2	1	3	4	0	0	0	0	0	0	0	0	0	0	1.72	89	30.0838	109	104	1.04808	121	81	0	110	3.42	7.11	6.56	210	166	24	36.8	2	2	2	#NULL!	#NULL!	0	4	2	#NULL!	#NULL!	#NULL!
47	1	1	4000	1	5	2	1	2	2	3	5	0	0	0	1	0	0	0	0	0	0	1.6	56	21.875	88	82	1.07317	129	72	0	89	4.21	19.34	11.24	121	88	32	56	2	1	2	#NULL!	#NULL!	0	1	2	#NULL!	#NULL!	#NULL!
42	1	3	10000	1	5	2	1	2	2	3	4	0	1	1	1	0	0	0	0	0	0	1.71	81	27.7008	103	95	1.08421	130	80	0	99	5.67	12.45	10.43	211	169	31	129	1	2	2	#NULL!	#NULL!	0	3	2	#NULL!	#NULL!	#NULL!
66	1	3	5000	1	1	1	1	2	2	2	4	1	0	0	1	1	1	0	0	0	0	1.7	70	24.2215	112	102	1.09804	126	80	0	121	2.57	4.23	6.72	125	143	32	82	3	1	2	#NULL!	#NULL!	0	1	2	#NULL!	#NULL!	#NULL!
60	1	3	20	1	4	2	1	2	2	2	4	0	1	1	1	1	0	0	0	1	1	1.67	75	26.8923	89	84	1.05952	137	93	0	118	2.21	8.4	6.99	128	165	27	84	3	1	2	#NULL!	#NULL!	0	3	2	#NULL!	#NULL!	#NULL!
61	1	3	10000	1	1	2	2	2	1	2	3	1	0	0	1	0	0	1	0	0	0	1.7	76	26.2976	101	97	1.04124	129	82	0	123	2.28	3.15	3.99	110	71	35	64	3	2	1	#NULL!	#NULL!	0	3	2	#NULL!	#NULL!	#NULL!
55	1	3	7071	1	5	1	2	2	2	3	4	1	0	1	1	1	1	0	0	0	1	1.68	70	24.8016	96	93	1.03226	131	76	0	122	3.69	1.75	4.66	166	133	42	113	3	2	2	#NULL!	#NULL!	0	1	2	#NULL!	#NULL!	#NULL!
61	1	3	9056	1	5	1	1	2	2	3	4	0	0	0	0	0	1	0	0	0	0	1.68	72	25.5102	94	88	1.06818	121	84	0	104	4.32	26.04	22.59	112	88	36	67	3	2	2	#NULL!	#NULL!	0	3	2	#NULL!	#NULL!	#NULL!
63	1	2	6000	1	1	1	1	2	1	2	4	0	0	0	0	0	1	0	0	0	0	1.72	73	24.6755	105	98	1.07143	132	81	0	120	3.27	18.36	10.73	149	143	33	96	4	2	2	#NULL!	#NULL!	0	1	2	#NULL!	#NULL!	#NULL!
55	1	4	10150	1	5	2	1	2	3	2	3	0	1	0	0	0	1	1	0	0	0	1.68	71	25.1559	97	86	1.12791	126	88	0	110	4.23	6.2	3.74	152	104	29	106	3	2	1	#NULL!	#NULL!	0	3	2	#NULL!	#NULL!	#NULL!
65	1	2	3000	1	6	1	2	2	2	2	5	0	0	0	0	0	0	1	0	1	1	1.69	70	24.5089	95	85	1.11765	110	80	0	101	1.3	22.99	7.23	199	98	34	123	4	1	2	#NULL!	#NULL!	1	1	2	#NULL!	#NULL!	#NULL!
68	1	5	15000	1	1	2	1	2	2	2	4	0	0	0	0	0	1	1	0	0	0	1.67	71	25.4581	112	102	1.09804	121	79	0	119	3.25	21.23	8.78	143	121	29	88	3	2	2	#NULL!	#NULL!	0	3	2	#NULL!	#NULL!	#NULL!
65	1	4	5000	1	1	1	3	2	2	2	5	0	1	1	1	0	1	0	0	0	0	1.78	82	25.8806	99	93	1.06452	123	81	0	124	2.78	7.69	4.99	185	75	38	133	4	1	2	#NULL!	#NULL!	0	3	2	#NULL!	#NULL!	#NULL!
60	1	3	3000	1	6	2	3	2	1	1	4	0	1	1	1	0	0	1	0	1	1	1.65	71	26.079	95	90	1.05556	117	57	0	113	1.67	18.82	12.45	189	112	32	124	3	1	2	#NULL!	#NULL!	1	3	2	#NULL!	#NULL!	#NULL!
50	1	3	5000	1	5	1	3	2	1	3	4	1	1	0	1	0	0	1	0	1	0	1.61	52	20.061	73	75	0.973333	128	72	0	117	1.3	6.39	10.51	141	81	38	90	2	1	2	#NULL!	#NULL!	1	1	2	#NULL!	#NULL!	#NULL!
55	1	4	8700	1	5	1	3	2	1	2	4	0	0	0	0	0	0	0	0	0	1	1.68	59	20.9042	90	88	1.02273	112	76	0	119	2.59	5.81	4.18	77	77	23	45	3	2	2	#NULL!	#NULL!	0	1	2	#NULL!	#NULL!	#NULL!
40	1	5	9056	1	5	2	2	2	3	2	5	0	1	0	1	1	0	0	0	0	0	1.78	86	27.143	108	99	1.09091	123	89	0	104	4.23	16.58	12.43	201	121	18	65	1	2	2	#NULL!	#NULL!	0	3	2	#NULL!	#NULL!	#NULL!
67	1	3	3000	1	6	1	3	2	2	3	4	1	1	1	1	1	1	0	0	1	1	1.68	76	26.9274	98	94	1.04255	118	68	0	93	1.72	6.42	4.8	108	58	32	56	4	1	2	#NULL!	#NULL!	1	3	2	#NULL!	#NULL!	#NULL!
41	1	3	0	1	5	1	1	2	1	2	5	0	0	0	0	0	0	0	0	0	0	1.55	60	24.974	80	82	0.97561	129	73	0	125	2.48	5	6.9	112	98	34	77	1	1	2	#NULL!	#NULL!	0	3	2	#NULL!	#NULL!	#NULL!
65	1	4	8000	1	1	1	1	2	2	2	4	0	0	0	0	0	0	0	0	0	0	1.7	75	25.9516	102	99	1.0303	130	85	0	101	1.35	12.23	10.23	120	106	32	76.2	4	2	2	#NULL!	#NULL!	1	3	2	#NULL!	#NULL!	#NULL!
52	1	1	3000	1	1	2	1	2	2	2	4	0	0	0	0	1	1	0	0	0	0	1.66	65	23.5883	95	88	1.07955	109	88	0	76	2.56	9.87	7.89	180	145	32	112	2	1	2	#NULL!	#NULL!	0	1	2	#NULL!	#NULL!	#NULL!
50	1	3	4000	1	5	2	1	2	1	3	3	0	0	0	1	0	0	0	0	0	0	1.68	60	21.2585	91	87	1.04598	134	86	0	87	3.54	7.87	6.57	165	210	32	98	2	1	1	#NULL!	#NULL!	0	1	2	#NULL!	#NULL!	#NULL!
60	1	3	3000	1	6	1	3	2	2	2	4	0	0	0	0	1	1	0	0	0	0	1.73	80	26.7299	104	98	1.06122	131	75	0	112	3.43	31.33	24.17	123	97	30	65	3	1	2	#NULL!	#NULL!	0	3	2	#NULL!	#NULL!	#NULL!
56	1	3	5000	1	5	1	1	2	2	2	3	0	1	1	0	0	0	0	0	0	0	1.7	72	24.9135	94	87	1.08046	117	78	0	125	4.12	12.34	11.32	160	89	29	112	3	1	1	#NULL!	#NULL!	0	1	2	#NULL!	#NULL!	#NULL!
41	1	3	6000	1	5	2	2	2	2	2	4	1	0	0	1	1	0	1	0	0	0	1.68	88	31.1791	97	92	1.05435	124	84	0	121	3.42	11.23	9.8	121	75	23	56	1	2	2	#NULL!	#NULL!	0	4	2	#NULL!	#NULL!	#NULL!
42	1	5	9000	1	5	1	3	2	2	3	3	1	0	0	1	1	1	0	0	0	0	1.68	65	23.03	86	82	1.04878	109	67	0	76	3.99	12.34	11.23	135	65	31	90	1	2	1	#NULL!	#NULL!	0	1	2	#NULL!	#NULL!	#NULL!
60	1	5	5000	1	1	1	3	2	2	3	4	1	0	0	0	0	0	1	0	0	0	1.65	71	26.079	103	98	1.05102	133	69	0	119	4.32	16.45	13.23	190	130	42	112	3	1	2	#NULL!	#NULL!	0	3	2	#NULL!	#NULL!	#NULL!
58	1	3	5256	1	5	1	1	2	2	3	4	0	1	0	0	0	0	0	0	0	0	1.7	72	24.9135	88	85	1.03529	134	77	0	102	2.34	8.56	4.46	193	121	41	133	3	2	2	#NULL!	#NULL!	0	1	2	#NULL!	#NULL!	#NULL!
55	1	2	3000	2	5	1	1	2	2	3	4	0	0	0	0	1	0	0	0	0	0	1.64	67	24.9108	96	87	1.10345	110	68	0	104	2.43	10.45	4.26	145	112	32	67	3	1	2	#NULL!	#NULL!	0	1	2	#NULL!	#NULL!	#NULL!
61	4	3	1500	1	1	2	1	2	1	2	3	1	1	0	1	1	0	0	0	0	0	1.5	55	24.4444	90	86	1.04651	132	85	0	102	2.02	10.23	7.87	123	110	23	83	3	1	1	#NULL!	#NULL!	0	1	2	#NULL!	#NULL!	#NULL!
61	1	3	8000	1	1	2	1	2	2	2	4	0	1	0	1	0	1	0	0	0	0	1.8	74	22.8395	90	87	1.03448	139	85	0	119	2.48	5.05	6.9	81	119	27	76	3	2	2	#NULL!	#NULL!	0	1	2	#NULL!	#NULL!	#NULL!
56	1	4	7000	1	5	1	1	1	2	2	3	0	0	0	0	0	0	0	0	0	0	1.72	64	21.6333	95	89	1.06742	123	80	0	116	2.79	12.34	10.34	110	90	32	78.2	3	2	1	#NULL!	#NULL!	0	1	2	#NULL!	#NULL!	#NULL!
68	1	4	6000	1	6	1	1	2	2	2	4	0	1	0	0	0	1	1	0	0	0	1.69	79	27.6601	104	96	1.08333	128	84	0	96	1.7	15.34	12.34	156	210	28	67	4	2	2	#NULL!	#NULL!	1	3	2	#NULL!	#NULL!	#NULL!
60	3	4	4000	1	1	1	1	2	2	1	3	1	1	1	0	1	1	0	0	0	0	1.72	81	27.3797	104	92	1.13043	127	78	0	121	2.56	7.89	12.34	132	78	34	112	3	1	1	#NULL!	#NULL!	0	3	2	#NULL!	#NULL!	#NULL!
56	1	1	3200	1	5	1	1	2	2	3	4	0	1	1	1	0	1	1	0	0	0	1.71	72	24.623	95	92	1.03261	132	80	0	86	3	7.09	5.4	189	123	27	78	3	1	2	#NULL!	#NULL!	0	1	2	#NULL!	#NULL!	#NULL!
54	4	4	3150	1	5	1	1	2	2	2	3	0	0	0	1	1	1	0	0	0	0	1.72	78	26.3656	102	98	1.04082	114	69	0	104	2.29	12.23	10.22	143	102	34	89.2	3	1	1	#NULL!	#NULL!	0	3	2	#NULL!	#NULL!	#NULL!
38	2	4	0	1	6	2	2	1	3	2	4	0	1	0	0	0	1	1	0	0	0	1.65	70	25.7117	75	73	1.0274	108	73	0	121	2.32	9.99	9.45	183	120	25	76	1	1	2	#NULL!	#NULL!	0	3	2	#NULL!	#NULL!	#NULL!
50	1	3	3150	1	7	1	1	2	1	2	5	1	0	1	0	1	0	0	0	0	0	1.73	75	25.0593	97	92	1.05435	123	78	0	99	3.23	13.23	12.45	178	98	31	102	2	1	2	#NULL!	#NULL!	0	3	2	#NULL!	#NULL!	#NULL!
68	1	4	4000	1	6	1	2	2	2	1	5	0	1	1	0	0	0	0	0	1	1	1.67	67	24.0238	99	87	1.13793	136	80	0	111	2.21	14.14	7.99	103	98	25	56	4	1	2	#NULL!	#NULL!	0	1	2	#NULL!	#NULL!	#NULL!
43	1	3	2000	1	5	1	1	1	2	2	7	1	0	0	1	0	0	0	0	0	0	1.7	72	24.9135	94	84	1.11905	108	70	0	118	3.35	5.46	5.27	154	232	22	104	2	1	3	#NULL!	#NULL!	0	1	2	#NULL!	#NULL!	#NULL!
63	1	5	3500	1	6	2	3	2	2	2	3	0	0	0	1	0	0	0	0	0	1	1.6	80	31.25	102	93	1.09677	132	78	0	86	2.09	4.45	4.08	190	121	23	36	4	1	1	#NULL!	#NULL!	0	4	2	#NULL!	#NULL!	#NULL!
60	1	5	3000	1	6	2	3	2	2	3	4	1	1	1	1	1	0	0	0	1	1	1.63	70	26.3465	101	93	1.08602	119	74	0	94	1.73	6.14	2.53	137	135	28	91	3	1	2	#NULL!	#NULL!	1	3	2	#NULL!	#NULL!	#NULL!
65	1	3	3000	1	6	2	1	1	2	3	5	0	0	0	0	0	0	0	0	1	1	1.65	60	22.0386	88	84	1.04762	131	80	0	110	2.55	2.99	3.54	65	51	18	40	4	1	2	#NULL!	#NULL!	0	1	2	#NULL!	#NULL!	#NULL!
68	1	5	8646	1	6	2	3	2	1	2	7	0	1	0	0	0	0	0	0	0	1	1.76	80	25.8264	100	95	1.05263	117	68	0	98	2.01	8.43	4.55	148	132	27	91.1	4	2	3	#NULL!	#NULL!	0	3	2	#NULL!	#NULL!	#NULL!
62	1	5	5750	1	6	2	2	1	1	2	4	0	0	1	0	0	1	0	0	0	0	1.6	71	27.7344	101	93	1.08602	132	65	0	109	2.13	12.4	4.9	145	124	28	64	3	2	2	#NULL!	#NULL!	0	3	2	#NULL!	#NULL!	#NULL!
56	1	4	1600	1	4	1	1	2	2	3	3	1	1	1	0	1	0	0	0	1	1	1.65	56	20.56	76	72	1.05556	132	82	0	89	2.21	19.83	4.28	123	80	25	82	3	1	1	#NULL!	#NULL!	0	1	2	#NULL!	#NULL!	#NULL!
62	2	1	2000	1	1	2	3	2	1	1	3	0	0	0	1	0	0	0	0	0	0	1.64	75	27.8852	107	96	1.11458	128	86	0	94	3.61	10.36	9.56	77	67	24	46	3	1	1	#NULL!	#NULL!	0	3	2	#NULL!	#NULL!	#NULL!
48	1	5	8300	1	5	2	1	2	1	2	2	0	0	0	1	0	0	1	0	1	0	1.73	79	26.3958	94	90	1.04444	123	73	0	113	3.4	8.91	5.54	155	255	30	94	2	2	1	#NULL!	#NULL!	0	3	2	#NULL!	#NULL!	#NULL!
53	1	2	6000	1	5	1	1	2	2	1	4	0	0	0	0	0	0	0	0	1	1	1.64	62	23.0518	85	87	0.977011	121	78	0	87	3.33	10.12	8.33	126	109	32	78	3	2	2	#NULL!	#NULL!	0	1	2	#NULL!	#NULL!	#NULL!
50	1	1	2000	2	5	2	2	2	2	3	3	1	1	1	1	1	0	1	0	1	1	1.67	65	23.3067	98	87	1.12644	89	67	0	117	3.93	9.55	8.41	144	102	29	98	2	1	1	#NULL!	#NULL!	0	1	2	#NULL!	#NULL!	#NULL!
55	1	3	3000	1	1	2	1	2	2	3	5	1	1	1	1	0	0	1	0	1	0	1.7	72	24.9135	98	89	1.10112	120	76	0	122	3.71	4.8	1.42	164	269	26	107	3	1	2	#NULL!	#NULL!	0	1	2	#NULL!	#NULL!	#NULL!
62	1	3	8600	1	7	1	2	2	2	2	7	0	1	0	1	0	1	0	0	0	0	1.66	80	29.0318	105	94	1.11702	117	73	0	101	2.23	6.6	1.56	160	140	30	90	3	2	3	#NULL!	#NULL!	0	3	2	#NULL!	#NULL!	#NULL!
47	1	5	8000	1	5	1	1	2	2	2	4	0	0	0	1	0	1	0	0	0	0	1.71	80	27.35	104	98	1.06122	127	78	0	113	2.36	8.71	4.53	158	409	25	84	2	2	2	#NULL!	#NULL!	0	3	2	#NULL!	#NULL!	#NULL!
60	1	4	3150	1	7	1	1	1	1	2	3	1	1	1	1	1	1	0	0	0	0	1.7	85	29.4118	108	100	1.08	132	88	0	116	2.46	7.3	3.96	90	175	24	52	3	1	1	#NULL!	#NULL!	0	3	2	#NULL!	#NULL!	#NULL!
45	3	5	5000	1	5	2	1	2	2	1	6	1	1	1	1	1	1	0	0	1	1	1.68	57	20.1956	84	79	1.06329	98	66	0	117	1.87	10	4.35	207	168	36	143	2	1	3	#NULL!	#NULL!	0	1	2	#NULL!	#NULL!	#NULL!
56	1	5	10150	1	5	1	1	2	1	3	5	0	0	0	0	0	0	0	0	0	1	1.67	80	22.3	103	98	1.05102	133	83	0	115	3.1	13.7	8.3	166	110	29	119	3	2	2	#NULL!	#NULL!	0	1	2	#NULL!	#NULL!	#NULL!
58	1	5	6000	1	7	1	1	1	1	3	4	0	0	0	0	0	0	0	0	1	0	1.72	66	22.3094	88	82	1.07317	126	80	0	114	2.45	8.84	4.7	111	81	36	65	3	2	2	#NULL!	#NULL!	0	1	2	#NULL!	#NULL!	#NULL!
53	1	5	8000	1	5	2	3	2	1	1	5	0	0	0	0	0	0	1	0	0	1	1.59	66	26.1066	100	92	1.08696	105	79	0	99	4.23	4.2	3.69	75	90	26	40	3	2	2	#NULL!	#NULL!	0	3	2	#NULL!	#NULL!	#NULL!
64	1	4	3113	1	6	1	2	2	1	1	3	1	0	1	1	1	1	1	0	0	1	1.67	61	21.8724	88	83	1.06024	108	63	0	89	3.56	10.7	5.9	148	102	34	97	4	1	1	#NULL!	#NULL!	0	1	2	#NULL!	#NULL!	#NULL!
61	1	5	10000	1	6	1	3	2	1	2	4	1	1	1	1	0	0	0	0	0	1	1.7	85	29.4118	101	96	1.05208	102	65	0	106	2.18	5.56	5.9	47	35	15	25	3	2	2	#NULL!	#NULL!	0	3	2	#NULL!	#NULL!	#NULL!
62	1	1	2000	1	6	1	3	1	2	2	4	1	0	0	0	0	0	0	0	0	0	1.82	82	24.7555	98	92	1.06522	130	65	0	94	2.55	9.23	4.89	147	249	21	94	3	1	2	#NULL!	#NULL!	0	1	2	#NULL!	#NULL!	#NULL!
58	1	4	5000	1	7	1	3	2	2	1	5	1	0	1	0	0	0	0	0	0	1	1.8	85	26.2346	101	97	1.04124	115	83	0	126	2.24	14.95	7.11	128	104	31	85	3	1	2	#NULL!	#NULL!	0	3	2	#NULL!	#NULL!	#NULL!
56	1	4	5000	1	1	2	1	1	3	1	4	1	0	0	1	0	0	1	0	1	0	1.66	72	26.1286	97	91	1.06593	109	86	0	124	2.72	3.77	3.73	141	119	24	99	3	1	2	#NULL!	#NULL!	0	3	2	#NULL!	#NULL!	#NULL!
55	1	5	10000	1	5	1	1	2	1	3	4	1	0	1	1	0	1	0	0	0	1	1.68	88	28.5	108	100	1.08	130	79	0	97	2.92	10.4	4.55	92	157	25	52	3	2	2	#NULL!	#NULL!	0	3	2	#NULL!	#NULL!	#NULL!
50	1	3	3000	1	5	1	1	2	3	2	4	0	0	1	0	0	0	0	0	1	0	1.58	80	32.0461	117	103	1.13592	137	70	0	102	2.1	19.63	4.26	195	158	23	93	2	1	2	#NULL!	#NULL!	0	4	2	#NULL!	#NULL!	#NULL!
59	1	2	3000	1	5	2	3	1	2	2	4	1	1	1	0	0	0	1	0	0	1	1.74	83	21.4	110	99	1.11111	121	82	0	119	2.17	7.09	4.9	92	105	21	56	3	1	2	#NULL!	#NULL!	0	1	2	#NULL!	#NULL!	#NULL!
50	1	3	3000	1	1	2	1	2	2	2	5	0	1	0	1	0	0	0	0	1	0	1.61	71	27.3909	90	86	1.04651	132	79	0	118	1.57	8.13	2.08	101	88	23	73	2	1	2	#NULL!	#NULL!	1	3	2	#NULL!	#NULL!	#NULL!
58	1	3	5000	1	1	2	3	2	2	1	4	0	0	0	0	1	0	0	0	0	0	1.68	85	30.1162	105	98	1.07143	120	83	0	96	3.23	9.78	6.78	129	98	34	112	3	1	2	#NULL!	#NULL!	0	4	2	#NULL!	#NULL!	#NULL!
40	1	4	3000	1	3	1	1	2	2	3	5	0	0	0	0	0	0	0	0	0	0	1.7	64	22.1453	90	82	1.09756	120	70	0	121	2.54	3.89	5.83	97	80	32	57	1	1	2	#NULL!	#NULL!	0	1	2	#NULL!	#NULL!	#NULL!
64	1	4	4000	1	6	1	3	2	1	1	4	0	0	0	0	0	0	0	0	0	0	1.62	54	20.5761	93	85	1.09412	128	68	0	79	3.45	7.08	3.62	101	49	20	63	4	1	2	#NULL!	#NULL!	0	1	2	#NULL!	#NULL!	#NULL!
63	1	4	5600	1	6	2	1	2	1	2	3	0	0	0	0	0	0	1	0	0	0	1.57	60	24.3418	92	86	1.06977	131	82	0	97	2.78	5.56	5.96	71	33	20	44	4	2	1	#NULL!	#NULL!	0	1	2	#NULL!	#NULL!	#NULL!
41	1	4	3000	1	5	2	2	1	2	2	4	0	0	0	0	0	0	0	0	0	0	1.8	87	26.8519	102	97	1.05155	109	75	0	100	3.12	5.68	1.57	171	199	31	105	1	1	2	#NULL!	#NULL!	0	3	2	#NULL!	#NULL!	#NULL!
65	1	3	3200	1	6	1	2	2	2	2	5	0	1	0	1	0	0	0	0	0	0	1.65	70	25.7117	98	94	1.04255	132	66	0	126	2.52	73.3	20.8	47	32	18	24	4	1	2	#NULL!	#NULL!	0	3	2	#NULL!	#NULL!	#NULL!
48	1	5	5600	1	5	2	3	2	2	1	4	0	0	0	0	0	1	0	0	0	1	1.7	75	23.3	98	91	1.07692	130	80	0	109	2.68	8.9	7.6	130	120	40	120	2	2	2	#NULL!	#NULL!	0	1	2	#NULL!	#NULL!	#NULL!
62	1	3	4200	1	6	1	1	2	1	2	3	0	0	1	1	0	0	1	0	0	1	1.73	71	23.7228	101	95	1.06316	124	82	0	113	2.62	7.13	7.12	176	251	30	124	3	1	1	#NULL!	#NULL!	0	1	2	#NULL!	#NULL!	#NULL!
40	1	4	3000	1	4	2	1	2	2	3	8	1	0	0	1	0	1	0	0	0	0	1.73	50	28.7	86	82	1.04878	122	78	0	121	3.64	5.53	5.22	125	165	40	78	1	1	3	#NULL!	#NULL!	0	1	2	#NULL!	#NULL!	#NULL!
60	1	5	4500	1	5	1	2	2	2	2	7	0	0	0	0	0	0	0	0	0	0	1.72	65	21.9713	89	81	1.09877	120	70	0	105	1.89	11.52	6.5	160	120	40	90	3	1	3	#NULL!	#NULL!	0	1	2	#NULL!	#NULL!	#NULL!
53	1	1	3000	1	3	1	2	1	2	2	6	1	0	0	0	0	0	0	0	0	0	1.7	70	24.2215	103	98	1.05102	112	87	0	89	2.9	22.6	7.1	160	130	35	120	3	1	3	#NULL!	#NULL!	0	1	2	#NULL!	#NULL!	#NULL!
56	1	4	3100	1	5	2	1	2	2	2	5	0	0	0	0	0	0	0	0	0	0	1.7	67	23.1834	98	92	1.06522	123	73	0	119	2.66	3.8	6.43	176	135	36	122	3	1	2	#NULL!	#NULL!	0	1	2	#NULL!	#NULL!	#NULL!
49	1	4	2700	1	5	1	2	2	2	1	5	0	0	0	0	0	0	0	0	0	0	1.6	60	23.4375	88	84	1.04762	110	69	0	121	2.65	28.47	14.22	160	118	37	116	2	1	2	#NULL!	#NULL!	0	1	2	#NULL!	#NULL!	#NULL!
53	1	2	5000	1	5	1	2	2	2	2	4	1	0	0	0	1	1	0	0	0	0	1.58	75	30.0433	98	93	1.05376	129	87	0	117	2.02	20.02	8.72	120	212	38	74	3	1	2	#NULL!	#NULL!	0	4	2	#NULL!	#NULL!	#NULL!
67	1	5	5000	1	6	1	1	1	2	2	5	0	0	1	0	0	0	0	0	0	0	1.72	65	21.9713	98	94	1.04255	138	70	0	124	2.85	3.95	6.07	164	239	32	116.7	4	1	2	#NULL!	#NULL!	0	1	2	#NULL!	#NULL!	#NULL!
59	1	4	10000	1	1	2	1	2	2	1	3	0	0	0	0	0	0	1	0	0	0	1.59	80	31.6443	110	100	1.1	114	77	0	125	1.98	8.37	7.54	148	73	49	74	3	2	1	#NULL!	#NULL!	0	4	2	#NULL!	#NULL!	#NULL!
58	1	2	3000	1	5	1	3	2	3	3	4	1	0	0	1	0	1	0	0	0	1	1.72	66	22.3094	82	74	1.10811	122	67	0	96	3.12	15.34	10.37	118	73	41	74	3	1	2	#NULL!	#NULL!	0	1	2	#NULL!	#NULL!	#NULL!
62	1	4	2500	2	6	1	2	2	2	2	6	0	0	0	0	0	0	0	0	0	0	1.68	75	26.5731	105	91	1.15385	116	75	0	112	3.25	14.38	13.09	140	93	50	88	3	1	3	#NULL!	#NULL!	0	3	2	#NULL!	#NULL!	#NULL!
53	1	4	4000	1	1	1	2	1	1	2	4	0	0	0	0	0	0	0	0	0	0	1.67	83	29.76	106	99	1.07071	125	90	0	94	2.73	12.2	4.48	108	89	35	70	3	1	2	#NULL!	#NULL!	0	3	2	#NULL!	#NULL!	#NULL!
55	3	5	7000	1	5	2	2	1	2	2	3	0	0	0	0	0	1	0	0	0	0	1.74	80	26.4236	103	97	1.06186	120	86	0	113	3.21	20.98	25.47	103	252	30	64	3	2	1	#NULL!	#NULL!	0	3	2	#NULL!	#NULL!	#NULL!
53	1	5	9000	1	5	2	1	2	2	3	4	0	0	0	0	0	0	0	0	0	0	1.58	60	24.0346	101	96	1.05208	132	87	0	121	3.94	5.78	4.82	159	124	48	103	3	2	2	#NULL!	#NULL!	0	1	2	#NULL!	#NULL!	#NULL!
56	1	4	3000	1	1	2	1	2	2	2	3	0	0	1	0	0	0	0	0	0	0	1.62	68	25.9107	96	89	1.07865	114	77	0	88	3.01	17.49	8.38	192	132	48	131	3	1	1	#NULL!	#NULL!	0	3	2	#NULL!	#NULL!	#NULL!
60	1	4	2500	1	6	1	3	2	3	3	4	0	0	0	0	1	1	0	0	0	0	1.71	70	23.939	98	91	1.07692	110	86	0	90	2.23	14.78	5.67	106	172	24	71	3	1	2	#NULL!	#NULL!	0	1	2	#NULL!	#NULL!	#NULL!
57	1	5	4000	1	1	1	3	1	2	2	3	0	0	1	1	0	0	0	0	0	0	1.66	93	33.7495	117	106	1.10377	123	66	0	91	2.65	11.59	8.75	93	257	21	56	3	1	1	#NULL!	#NULL!	0	4	2	#NULL!	#NULL!	#NULL!
52	1	4	3000	1	1	1	3	2	2	2	6	0	0	0	0	0	1	1	0	0	0	1.77	73	23.3011	97	92	1.05435	115	74	0	116	3.64	10.32	9.63	91	61	36	51	2	1	3	#NULL!	#NULL!	0	1	2	#NULL!	#NULL!	#NULL!
56	1	5	5000	1	5	2	1	2	2	1	4	0	0	0	0	0	0	0	0	0	0	1.69	86	30.111	111	102	1.08824	134	87	0	126	2.33	17.56	17.14	116	122	40	73	3	1	2	#NULL!	#NULL!	0	4	2	#NULL!	#NULL!	#NULL!
61	1	4	8000	1	1	2	1	2	2	1	3	0	0	0	0	0	0	0	0	0	0	1.56	70	28.764	105	100	1.05	131	70	0	126	2.19	13.14	11.95	81	372	22	46	3	2	1	#NULL!	#NULL!	0	3	2	#NULL!	#NULL!	#NULL!
54	1	4	6500	1	5	1	2	2	2	2	4	0	0	0	0	0	0	0	0	0	0	1.76	78	25.1808	99	91	1.08791	121	89	0	119	2.72	5.82	4.28	215	314	36	155	3	2	2	#NULL!	#NULL!	0	3	2	#NULL!	#NULL!	#NULL!
39	2	5	6000	1	1	1	3	2	2	2	6	0	0	0	0	0	0	0	0	0	0	1.68	55	19.487	72	78	0.923077	90	53	0	88	4.23	14.98	6.46	238	159	75	145	1	1	3	#NULL!	#NULL!	0	1	2	#NULL!	#NULL!	#NULL!
49	1	4	3500	1	5	1	1	2	2	3	6	0	0	0	1	0	1	0	0	1	0	1.81	76	23.1983	97	99	0.979798	109	74	0	112	7.65	8.52	10.32	100	92	24	71	2	1	3	#NULL!	#NULL!	0	1	2	#NULL!	#NULL!	#NULL!
52	1	3	3400	1	5	1	3	2	3	3	6	0	0	0	0	0	0	0	0	0	1	1.68	70	24.8016	98	94	1.04255	121	60	0	102	4.56	7.26	12.22	92	75	35	53	2	1	3	#NULL!	#NULL!	0	1	2	#NULL!	#NULL!	#NULL!
58	1	4	4000	1	4	1	1	2	2	1	7	0	0	0	0	0	1	0	0	1	0	1.78	80	25.2493	102	98	1.04082	121	80	0	118	5.37	5.61	8.03	96	89	24	66.2	3	1	3	#NULL!	#NULL!	0	3	2	#NULL!	#NULL!	#NULL!
56	1	4	6000	1	1	1	3	2	2	2	6	0	0	0	0	0	0	0	0	1	0	1.67	98	35.1393	118	102	1.15686	116	70	0	79	6.54	7.49	5.48	125	187	33	81.7	3	2	3	#NULL!	#NULL!	0	4	2	#NULL!	#NULL!	#NULL!
52	1	3	7000	1	1	2	3	1	2	2	7	0	0	0	0	0	0	0	0	0	0	1.72	72	24.3375	98	99	0.989899	113	82	0	85	5.89	17.36	10.6	120	141	26	83	2	2	3	#NULL!	#NULL!	0	1	2	#NULL!	#NULL!	#NULL!
56	1	3	5200	1	1	1	1	2	1	1	6	0	0	0	0	0	0	0	0	1	0	1.68	56	19.8413	80	78	1.02564	123	82	0	83	6.01	12.6	11.77	110	71	51	57	3	2	3	#NULL!	#NULL!	0	1	2	#NULL!	#NULL!	#NULL!
47	1	5	8000	1	5	1	3	2	2	2	7	0	0	0	0	0	1	0	0	0	1	1.68	60	21.2585	86	88	0.977273	114	70	0	82	5.5	7.58	6.32	107	65	31	73.8	2	2	3	#NULL!	#NULL!	0	1	2	#NULL!	#NULL!	#NULL!
46	1	2	3500	1	5	1	1	2	2	3	5	1	0	0	0	0	0	0	0	1	0	1.73	65	21.7181	98	96	1.02083	111	63	0	81	8.13	4.53	6.04	162	121	40	111.6	2	1	2	#NULL!	#NULL!	0	1	2	#NULL!	#NULL!	#NULL!
44	3	3	4500	1	5	2	2	2	2	3	6	0	0	0	0	0	0	0	0	0	0	1.61	66	25.462	100	92	1.08696	101	76	0	86	3.45	5.16	2.59	223	403	39	158	2	1	3	#NULL!	#NULL!	0	3	2	#NULL!	#NULL!	#NULL!
48	1	4	6000	1	1	1	1	2	2	2	5	0	0	0	0	0	0	0	0	0	1	1.68	60	21.2585	85	80	1.0625	127	77	0	96	3.08	6.5	9.38	173	119	52	114.3	2	1	2	#NULL!	#NULL!	0	1	2	#NULL!	#NULL!	#NULL!
49	3	4	3500	1	1	1	1	2	2	1	7	0	0	0	0	0	0	0	0	1	0	1.64	65	24.1672	92	89	1.03371	124	74	0	101	7.85	20.1	14.91	144	95	25	103.7	2	1	3	#NULL!	#NULL!	0	1	2	#NULL!	#NULL!	#NULL!
42	1	5	5700	1	5	2	1	2	2	2	6	0	0	0	0	0	1	0	0	0	0	1.58	60	24.0346	93	86	1.0814	134	74	0	112	3.08	5.7	2.17	151	296	32	100.8	1	2	3	#NULL!	#NULL!	0	1	2	#NULL!	#NULL!	#NULL!
62	1	2	1000	1	1	2	1	2	2	3	7	0	0	0	0	0	0	0	0	0	1	1.75	90	29.3878	110	100	1.1	132	77	0	122	2.52	5.75	5.68	165	125	45	122	3	1	3	#NULL!	#NULL!	0	3	2	#NULL!	#NULL!	#NULL!
61	1	3	3000	1	6	1	1	2	3	1	6	0	1	0	0	0	0	0	0	0	0	1.6	66	25.7812	98	92	1.06522	112	84	0	100	4.8	7.56	7.16	130	152	43	80.8	3	1	3	#NULL!	#NULL!	0	3	2	#NULL!	#NULL!	#NULL!
42	1	2	4000	1	1	1	1	2	2	3	5	0	0	0	0	1	1	0	0	0	0	1.58	66	26.4381	98	90	1.08889	129	65	0	97	7.66	4.99	7.87	179	94	37	133.6	1	1	2	#NULL!	#NULL!	0	3	2	#NULL!	#NULL!	#NULL!
61	1	1	2000	1	1	1	1	2	2	2	7	0	0	0	1	0	1	0	0	0	0	1.6	78	30.4687	107	98	1.09184	116	92	0	88	1.67	3.12	9.58	107	387	22	67	3	1	3	#NULL!	#NULL!	1	4	2	#NULL!	#NULL!	#NULL!
59	1	4	3150	1	5	1	1	2	3	1	6	0	0	1	0	1	0	0	0	0	1	1.65	75	27.5482	101	91	1.10989	106	75	0	101	3.83	32.5	43.03	141	81	42	92.1	3	1	3	#NULL!	#NULL!	0	3	2	#NULL!	#NULL!	#NULL!
59	1	4	2000	1	3	2	1	2	1	1	6	0	0	0	0	0	0	0	0	0	0	1.65	66	24.2424	101	96	1.05208	130	90	0	98	5.73	6.62	12.87	172	98	52	112.4	3	1	3	#NULL!	#NULL!	0	1	2	#NULL!	#NULL!	#NULL!
60	1	4	2000	1	1	2	1	2	2	1	7	0	0	1	1	0	1	0	0	1	1	1.65	67	24.6097	98	92	1.06522	114	67	0	126	2.47	23.97	9.17	157	94	40	105	3	1	3	#NULL!	#NULL!	0	1	2	#NULL!	#NULL!	#NULL!
58	1	4	7700	1	5	2	1	1	2	2	4	0	0	0	0	0	0	0	0	0	0	1.83	73	21.7982	93	87	1.06897	123	79	0	118	4.06	11.65	7.88	117	226	29	79	3	2	2	#NULL!	#NULL!	0	1	2	#NULL!	#NULL!	#NULL!
64	1	5	9056	1	5	1	1	2	2	3	5	0	1	0	0	1	0	0	0	0	1	1.69	68	23.8087	95	90	1.05556	127	77	0	120	4.25	7.06	8.3	234	217	48	159.8	4	2	2	#NULL!	#NULL!	0	1	2	#NULL!	#NULL!	#NULL!
59	1	2	5000	1	1	2	3	2	2	3	5	1	0	0	0	0	0	0	0	1	0	1.68	89	31.5334	107	97	1.10309	127	78	0	78	6.61	7.83	8.58	151	107	25	113.8	3	1	2	#NULL!	#NULL!	0	4	2	#NULL!	#NULL!	#NULL!
62	1	2	3150	1	6	2	3	2	3	2	6	0	1	1	1	0	0	0	0	0	1	1.68	76	26.9274	107	96	1.11458	117	77	0	112	7.42	6.75	8.15	99	112	29	64	3	1	3	#NULL!	#NULL!	0	3	2	#NULL!	#NULL!	#NULL!
61	1	3	2000	1	6	1	3	1	3	2	6	0	0	0	0	0	0	0	0	1	0	1.71	60	20.5191	85	87	0.977011	129	77	0	88	7.41	6.83	9.35	148	235	51	78	3	1	3	#NULL!	#NULL!	0	1	2	#NULL!	#NULL!	#NULL!
59	1	5	12579	1	5	1	2	2	3	1	7	0	1	0	1	1	1	1	0	0	1	1.79	80	24.968	98	90	1.08889	123	78	0	79	4.42	5.46	5.3	97	97	27	62	3	2	3	#NULL!	#NULL!	0	3	2	#NULL!	#NULL!	#NULL!
57	1	3	2000	1	5	1	3	1	2	2	5	0	0	0	0	0	0	0	0	0	0	1.72	70	23.6614	98	91	1.07692	124	89	0	119	4.14	7.07	11.55	123	93	59	57	3	1	2	#NULL!	#NULL!	0	1	2	#NULL!	#NULL!	#NULL!
55	1	5	10000	1	5	1	1	1	1	2	6	0	0	1	1	0	1	1	0	1	1	1.7	78	26.9896	93	90	1.03333	130	76	0	77	6.23	12.46	7.83	83	132	26	46	3	2	3	#NULL!	#NULL!	0	3	2	#NULL!	#NULL!	#NULL!
43	1	2	4500	1	5	2	2	1	2	1	7	0	0	0	0	0	0	0	0	0	0	1.64	69	25.6544	94	87	1.08046	127	74	0	114	7.35	6.05	7.11	131	78	32	90.5	2	1	3	#NULL!	#NULL!	0	3	2	#NULL!	#NULL!	#NULL!
52	1	2	5000	1	1	1	2	1	2	2	6	0	0	1	1	0	0	0	0	1	0	1.68	82	29.0533	103	92	1.11957	130	86	0	103	3.94	8.16	8.22	112	136	31	74	2	1	3	#NULL!	#NULL!	0	3	2	#NULL!	#NULL!	#NULL!
56	1	3	6000	1	5	1	2	2	2	2	5	0	1	0	1	0	0	0	0	0	1	1.68	71	25.1559	96	89	1.07865	130	90	0	106	2.84	8.77	3.58	124	233	30	84	3	2	2	#NULL!	#NULL!	0	3	2	#NULL!	#NULL!	#NULL!
42	1	2	15000	1	1	1	2	2	2	2	5	0	0	0	0	0	0	0	0	0	0	1.65	74	27.1809	102	92	1.1087	115	80	0	98	4.27	3.17	2.69	134	197	46	74.8	1	2	2	#NULL!	#NULL!	0	3	2	#NULL!	#NULL!	#NULL!
46	1	4	8000	1	1	2	1	1	2	2	4	0	0	0	0	1	0	0	0	1	0	1.72	67	22.6474	98	89	1.10112	121	78	0	121	1.98	4.8	6.5	132	142	32	79	2	2	2	#NULL!	#NULL!	0	1	2	#NULL!	#NULL!	#NULL!
43	1	3	9056	1	5	1	1	2	3	3	7	1	0	0	0	0	1	0	0	0	1	1.67	72	25.8166	93	94	0.989362	132	83	0	111	3.5	15.6	11	145	121	29	87	2	2	3	#NULL!	#NULL!	0	3	2	#NULL!	#NULL!	#NULL!
42	1	2	5000	1	1	2	1	2	2	2	6	0	0	0	0	0	0	1	0	1	0	1.65	79	29.0174	98	90	1.08889	121	88	0	125	2.72	11.2	8.7	127	123	23	87	1	1	3	#NULL!	#NULL!	0	3	2	#NULL!	#NULL!	#NULL!
48	1	5	8000	1	5	1	1	2	3	3	7	0	1	0	0	0	0	0	0	0	1	1.78	69	21.7776	102	89	1.14607	112	79	0	112	4.6	18.7	14.5	190	164	45	142	2	2	3	#NULL!	#NULL!	0	1	2	#NULL!	#NULL!	#NULL!
[truncated: 13 more columns]
